# Supplementary material for: Impact of Homologous Recombination on the Evolution of Prokaryotic Core Genomes
Source: mBio. 2019 Jan 22;10(1):e02494-18. doi: 10.1128/mBio.02494-18 (PMC6343036; doi:10.1128/mBio.02494-18)
Supplement: TABLE S1 [file mBio.02494-18-st001.xls]

## Sheet: Table  S1A
Table S1A. List of the bacterial and archaeal species ( corresponding to 338 complete genomes) analysed in this study and 5 controls groups (*). Taxonomic and genomic information is provided on genomic data: genome size (Gs), gene count (Gc), number of scaffolds (Sc), number of CRISPR-Cas systems (CRISPR), GC content (GC) number of CDS (CDS), proportion of pseudogenes (Pseud.), positional ortholo…
		TAXONOMIC DATA								GENOMIC DATA											ANOTATION
Strains included	Acinetobacter baumannii	Acession number	Taxon_oid	Domain	Sequencing Status	Acinetobacter baumannii	Gs (pb)	Gc	Sc	CRISPR Count	GC (%)	CDS	CDS (%)	Pseud. (%)	Ort	Per Ort (%)	HGT (%)	COG (%)	KOG (%)	Pfam (%)	TIGRfam (%)	InterPro (%)	Enzyme (%)	KEGG (%)
Acinetobacter baumannii AB0057	Acinetobacter baumannii AB0057	NC_011586.1	643348502	Bacteria	Finished	Acinetobacter baumannii AB0057	4059242	3892	2	2	0.39	3801	97.66	0	1767	46.4878	0.33	70.32	33.02	77.44	31.55	77.08	25.57	27.36
Acinetobacter baumannii AB307-0294	Acinetobacter baumannii AB307-0294	NC_011595.1	643348503	Bacteria	Finished	Acinetobacter baumannii AB307-0294	3760981	3542	1	1	0.39	3451	97.43	0	1767	51.2025	0.71	74.82	35.71	80.46	33.54	80.35	26.93	29.39
Acinetobacter baumannii ACICU	Acinetobacter baumannii ACICU	NC_010611.1	642555102	Bacteria	Finished	Acinetobacter baumannii ACICU	3996761	3841	3	0	0.39	3759	97.87	0	1767	47.0072	0.21	71.96	33.45	78.63	32.26	78.6	25.1	27.08
Acinetobacter baumannii ATCC 17978	Acinetobacter baumannii ATCC 17978	NC_009085.1	640069301	Bacteria	Finished	Acinetobacter baumannii ATCC 17978	4001457	3464	3	0	0.39	3370	97.29	0.06	1767	52.4332	1.1	78.41	36.09	84.99	31.99	85.65	27.92	30.08
Acinetobacter baumannii AYE	Acinetobacter baumannii AYE	NC_010410.1	641522602	Bacteria	Finished	Acinetobacter baumannii AYE	4048735	3813	5	2	0.39	3712	97.35	0	1767	47.6024	1.18	72.88	34.09	79.94	32.78	79.52	26.15	28.22
Acinetobacter baumannii SDF	Acinetobacter baumannii SDF	NC_010400.1	641522603	Bacteria	Finished	Acinetobacter baumannii SDF	3477996	3062	4	0	0.39	2975	97.16	0	1767	59.395	2.91	65.06	31.12	80.67	32.4	74.1	26.09	27.82
Acinetobacter baumannii			Average	Bacteria	Finished	Acinetobacter baumannii	3890862	3602.33	3	0.833333	0.39	3511.33	97.46	0.01	1767	50.688	1.07333	72.2417	33.9133	80.355	32.42	79.2167	26.2933	28.325
Strains included	Actinobacillus pleuropneumoniae	NC Acession number	Taxon_oid	Domain	Sequencing Status	Actinobacillus pleuropneumoniae	Genome size (pb)	Gene Count	Nº Scaffolds	CRISPR Count	GC %	Nº CDS	CDS (%)	Pseudogenes (%)	Positioal orthologs	Ortólogos (%)	HGT (%)	COG (%)	KOG (%)	Pfam (%)	TIGRfam (%)	InterPro (%)	Enzyme (%)	KEGG (%)
Actinobacillus pleuropneumoniae sv 3 JL03	Actinobacillus pleuropneumoniae sv 3 JL03	NC_010278.1	641522604	Bacteria	Finished	Actinobacillus pleuropneumoniae sv 3 JL03	2242062	2118	1	2	0.41	2036	96.13	0	1795	88.1631	0.24	84.56	35.13	88.39	47.59	88.53	35.74	38.72
Actinobacillus pleuropneumoniae L20	Actinobacillus pleuropneumoniae L20	NC_009053.1	640069302	Bacteria	Finished	Actinobacillus pleuropneumoniae L20	2274482	2121	1	1	0.41	2026	95.52	0.66	1795	88.5982	0.24	84.87	35.5	90.38	48.18	90.76	36.45	39.37
Actinobacillus pleuropneumoniae sv 7 AP76	Actinobacillus pleuropneumoniae sv 7 AP76	NC_010939.1	642555103	Bacteria	Finished	Actinobacillus pleuropneumoniae sv 7 AP76	2345435	2220	4	1	0.41	2142	96.49	0	1795	83.8002	0	84.19	34.59	89.1	46.26	89.5	34.77	38.02
Actinobacillus pleuropneumoniae			Average	Bacteria	Finished	Actinobacillus pleuropneumoniae	2.28733e+06	2153	2	1.33333	0.41	2068	96.0467	0.22	1795	86.8538	0.16	84.54	35.0733	89.29	47.3433	89.5967	35.6533	38.7033
Strains included	Bacillus subtilis	NC Acession number	Taxon_oid	Domain	Sequencing Status	Bacillus subtilis	Genome size (pb)	Gene Count	Nº Scaffolds	CRISPR Count	GC %	Nº CDS	CDS (%)	Pseudogenes (%)	Positioal orthologs	Ortólogos (%)	HGT (%)	COG (%)	KOG (%)	Pfam (%)	TIGRfam (%)	InterPro (%)	Enzyme (%)	KEGG (%)
Bacillus subtilis BSn5	Bacillus subtilis BSn5	NC_014976.1	649633011	Bacteria	Finished	Bacillus subtilis BSn5	4093599	4258	1	0	0.44	4145	97.35	0	3319	80.0724	0.47	73.77	32.01	83	31.8	83.35	24.73	27.85
Bacillus subtilis spizizenii W23	Bacillus subtilis spizizenii W23	NC_014479.1	648028008	Bacteria	Finished	Bacillus subtilis spizizenii W23	4027676	4168	1	0	0.44	4062	97.46	0	3319	81.7085	0.02	71.45	32.27	83.49	32.32	83.97	24.81	28.43
Bacillus subtilis spizizenii TU-B-10, DSM 15029	Bacillus subtilis spizizenii TU-B-10, DSM 15029	NC_016047.1	2511231064	Bacteria	Finished	Bacillus subtilis TU-B-10	4207222	4475	1	0	0.44	4353	97.27	1.25	3319	76.2463	0	71.04	30.61	78.99	29.88	78.88	23.17	26.35
Bacillus subtilis subtilis 168	Bacillus subtilis subtilis 168	NC_000964.3	646311909	Bacteria	Finished	Bacillus subtilis subtilis 168	4215606	4354	1	0	0.44	4176	95.91	0	3319	79.478	0.37	70.1	31.47	82.45	31.26	82.94	24.53	27.81
Bacillus subtilis			Average	Bacteria	Finished	Bacillus subtilis	4.13603e+06	4313.75	1	0	0.44	4184	96.9975	0.3125	3319	79.3763	0.215	71.59	31.59	81.9825	31.315	82.285	24.31	27.61
Strains included	Bacillus thuringiensis	NC Acession number	Taxon_oid	Domain	Sequencing Status	Bacillus thuringiensis	Genome size (pb)	Gene Count	Nº Scaffolds	CRISPR Count	GC %	Nº CDS	CDS (%)	Pseudogenes (%)	Positioal orthologs	Ortólogos (%)	HGT (%)	COG (%)	KOG (%)	Pfam (%)	TIGRfam (%)	InterPro (%)	Enzyme (%)	KEGG (%)
Bacillus thuringiensis BMB171	Bacillus thuringiensis BMB171	NC_014171.1	646564510	Bacteria	Finished	Bacillus thuringiensis BMB171	5643051	5495	2	0	0.35	5349	97.34	0.04	3616	67.6014	0.35	64.99	29.44	79.65	27.95	79.55	22.13	24.15
Bacillus thuringiensis sv konkukian 97-27	Bacillus thuringiensis sv konkukian 97-27	NC_005957.1	637000023	Bacteria	Finished	WFO-LANL Proposal	5314794	5452	2	0	0.35	5197	95.32	0	3616	69.5786	0.24	66.18	29.15	81.31	27.49	80.87	22.8	25.35
Bacillus thuringiensis Al Hakam	Bacillus thuringiensis Al Hakam	NC_008600.1	639633008	Bacteria	Finished	WFO-LANL Proposal	5313030	5050	2	0	0.35	4798	95.01	0	3616	75.3647	0.5	69.47	31.88	83.19	29.49	83.37	24.81	27.01
Bacillus subtilis			Average	Bacteria	Finished	Bacillus subtilis	5423625	5332.33	2	0	0.35	5114.67	95.89	0.0133333	3616	70.8483	0.363333	66.88	30.1567	81.3833	28.31	81.2633	23.2467	25.5033
Strains included	Bifidobacterium longum	NC Acession number	Taxon_oid	Domain	Sequencing Status	Bifidobacterium longum	Genome size (pb)	Gene Count	Nº Scaffolds	CRISPR Count	GC %	Nº CDS	CDS (%)	Pseudogenes (%)	Positioal orthologs	Ortólogos (%)	HGT (%)	COG (%)	KOG (%)	Pfam (%)	TIGRfam (%)	InterPro (%)	Enzyme (%)	KEGG (%)
Bifidobacterium longum DJO10A	Bifidobacterium longum DJO10A	NC_010816.1	642555107	Bacteria	Finished	Lactic Acid Bacteria	2389526	2074	3	1	0.6	2003	96.58	0	1106	55.2172	0.39	69.05	34.38	77.72	29.12	77.92	25.65	27.1
Bifidobacterium longum NCC2705	Bifidobacterium longum NCC2705	NC_004307.2	637000031	Bacteria	Finished	Bifidobacterium longum NCC2705	2260266	1805	2	0	0.6	1729	95.79	0	1106	63.9676	2.99	74.02	38.89	81.5	33.13	80.78	29.09	30.53
Bifidobacterium longum infantis 157F-NC	Bifidobacterium longum infantis 157F-NC	NC_015052.1	649633017	Bacteria	Finished	Human Microbiome Project (HMP) Reference Genomes	2408831	2070	3	0	0.6	1999	96.57	0	1106	55.3277	0.72	73.19	34.69	76.71	28.99	77	25.65	27.15
Bifidobacterium longum infantis ATCC 15697	Bifidobacterium longum subsp. infantis ATCC 15697	NC_011593.1	643348516	Bacteria	Finished	Bifidobacterium longum infantis	2832748	2577	1	0	0.6	2486	96.47	2.79	1106	44.4891	1.24	63.1	30.15	72.45	25.81	72.8	21.3	23.86
Bifidobacterium longum longum BBMN68	Bifidobacterium longum longum BBMN68	NC_014656.1	649633018	Bacteria	Finished	Bifidobacterium longum longum BBMN68	2265943	1870	1	3	0.6	1806	96.58	0.05	1106	61.2403	1.55	77.7	38.29	81.02	31.76	81.76	28.45	30.7
Bifidobacterium longum longum JCM 1217	Bifidobacterium longum longum JCM 1217	NC_015067.1	649633019	Bacteria	Finished	Human Microbiome Project (HMP) Reference Genomes	2385164	2009	1	0	0.6	1924	95.77	0	1106	57.4844	1.29	73.67	35.34	77.25	30.01	77.6	26.48	27.97
Bifidobacterium longum longum JDM301	Bifidobacterium longum longum JDM301	NC_014169.1	646564512	Bacteria	Finished	Bifidobacterium longum longum JDM301	2477838	2022	1	0	0.6	1958	96.83	0	1106	56.4862	1.83	73.34	35.31	81.85	30.37	81.4	27.3	29.03
Bifidobacterium longum			Average	Bacteria	Finished	Bifidobacterium longum	2.43147e+06	2061	1.71429	0.571429	0.6	1986.43	96.37	0.405714	1106	56.3161	1.43	72.01	35.2929	78.3571	29.8843	78.4657	26.2743	28.0486
Strains included	Buchnera aphidicola	NC Acession number	Taxon_oid	Domain	Sequencing Status	Buchnera aphidicola	Genome size (pb)	Gene Count	Nº Scaffolds	CRISPR Count	GC %	Nº CDS	CDS (%)	Pseudogenes (%)	Positioal orthologs	Ortólogos (%)	HGT (%)	COG (%)	KOG (%)	Pfam (%)	TIGRfam (%)	InterPro (%)	Enzyme (%)	KEGG (%)
Buchnera aphidicola 5A	Buchnera aphidicola 5A	NC_011833.1	643348520	Bacteria	Finished	The dynamics and time scale of ongoing genomic erosion in symbiotic bacteria	642122	590	1	0	0.26	555	94.07	0	361	65.045	0	92.37	54.92	92.71	74.24	93.39	54.24	65.08
Buchnera aphidicola APS	Buchnera aphidicola APS	NC_002528.1	637000043	Bacteria	Finished	Buchnera aphidicola APS	655725	615	3	0	0.26	575	93.5	0.16	361	62.7826	0	91.22	54.31	91.87	73.33	92.36	53.98	64.07
Buchnera aphidicola Sg	Buchnera aphidicola Sg	NC_004061.1	637000045	Bacteria	Finished	Buchnera aphidicola Sg	641454	588	1	0	0.25	548	93.2	0.34	361	65.8759	0.34	91.33	54.25	91.84	73.3	92.18	52.89	64.29
Buchnera aphidicola Tuc7	Buchnera aphidicola Tuc7	NC_011834.1	643348522	Bacteria	Finished	The dynamics and time scale of ongoing genomic erosion in symbiotic bacteria	641895	588	1	0	0.26	553	94.05	0	361	65.2803	0	92.52	54.93	92.69	74.32	93.37	54.08	64.97
Buchnera aphidicola			Average	Bacteria	Finished	Buchnera aphidicola	645299	595.25	1.5	0	0.2575	557.75	93.705	0.125	361	64.746	0.085	91.86	54.6025	92.2775	73.7975	92.825	53.7975	64.6025
Strains included	Burkholderia pseudomallei	NC Acession number	Taxon_oid	Domain	Sequencing Status	Burkholderia pseudomallei	Genome size (pb)	Gene Count	Nº Scaffolds	CRISPR Count	GC %	Nº CDS	CDS (%)	Pseudogenes (%)	Positioal orthologs	Ortólogos (%)	HGT (%)	COG (%)	KOG (%)	Pfam (%)	TIGRfam (%)	InterPro (%)	Enzyme (%)	KEGG (%)
Burkholderia pseudomallei 1106a	Burkholderia pseudomallei 1106a	NC_009076.1	640069305	Bacteria	Finished	Burkholderia pseudomallei 1106a	7089249	7278	2	0	0.68	7191	98.8	0.11	3339	46.433	0.32	60.83	26.71	67.93	24.4	67.86	20.34	24.68
Burkholderia pseudomallei 668	Burkholderia pseudomallei 668	NC_009074.1	640069306	Bacteria	Finished	Burkholderia pseudomallei 668	7040403	7322	2	0	0.68	7235	98.81	0.07	3340	46.1645	0.87	60.56	26.54	67.47	24.32	67.44	20.38	25.1
Burkholderia pseudomallei MSHR346	Burkholderia pseudomallei MSHR346	NC_012695.1	2519899768	Bacteria	Draft	Burkholderia pseudomallei MSHR346	7348945	7657	2	-1	0.68	7582	99.02	0	3341	44.0649	0.18	62.2	25.92	66.67	23.51	66.72	19.34	23.53
Burkholderia pseudomallei			Average	Bacteria	Finished	Burkholderia pseudomallei	7.15953e+06	7419	2	-0.333333	0.68	7336	98.8767	0.06	3340	45.5541	0.456667	61.1967	26.39	67.3567	24.0767	67.34	20.02	24.4367
Strains included	Campylobacter jejuni	NC Acession number	Taxon_oid	Domain	Sequencing Status	Campylobacter jejuni	Genome size (pb)	Gene Count	Nº Scaffolds	CRISPR Count	GC %	Nº CDS	CDS (%)	Pseudogenes (%)	Positioal orthologs	Ortólogos (%)	HGT (%)	COG (%)	KOG (%)	Pfam (%)	TIGRfam (%)	InterPro (%)	Enzyme (%)	KEGG (%)
Campylobacter jejuni RM1221	Campylobacter jejuni RM1221	NC_003912.7	637000054	Bacteria	Finished	Campylobacter jejuni RM1221	1777831	1938	1	1	0.3	1880	97.01	2.17	1050	55.8511	1.08	67.13	31.06	74.77	37.25	75.34	29.26	35.14
Campylobacter jejuni doylei 269.97	Campylobacter jejuni doylei 269.97	NC_009707.1	640753012	Bacteria	Finished	Campylobacter jejuni doylei 269.97	1845106	2037	1	1	0.31	1972	96.81	11.83	1050	53.2454	2.6	66.62	30.49	72.85	35.74	74.91	28.52	33.53
Campylobacter jejuni jejuni 81116	Campylobacter jejuni jejuni 81116	NC_009839.1	640753013	Bacteria	Finished	Campylobacter jejuni jejuni 81116	1628115	1681	1	1	0.31	1627	96.79	0.06	1050	64.536	0.12	77.22	35.93	83.05	43.25	83.88	34.38	40.81
Campylobacter jejuni jejuni 81-176	Campylobacter jejuni jejuni 81-176	NC_008787.1	639633017	Bacteria	Finished	Campylobacter jejuni jejuni 81-176	1699052	1816	3	0	0.3	1758	96.81	0	1050	59.727	0.06	72.74	32.82	78.47	39.98	79.68	31.66	38.27
Campylobacter jejuni jeuni ICDCCJ07001	Campylobacter jejuni jeuni ICDCCJ07001	NC_014802.1	649633027	Bacteria	Finished	Campylobacter jejuni jeuni ICDCCJ07001	1708924	1584	2	1	0.31	1531	96.65	0	1050	68.5826	0	82.26	36.17	83.84	41.35	84.22	34.6	39.84
Campylobacter jejuni jejuni NCTC 11168	Campylobacter jejuni jejuni NCTC 11168	NC_002163.1	637000055	Bacteria	Finished	Campylobacter jejuni jejuni NCTC 11168	1641481	1705	1	1	0.31	1647	96.6	1.06	1050	63.7523	0	75.89	35.13	82.11	42.52	83.05	33.67	40.06
Campylobacter jejuni			Average	Bacteria	Finished	Campylobacter jejuni	1.71675e+06	1793.5	1.5	0.833333	0.306667	1735.83	96.7783	2.52	1050	60.9491	0.643333	73.6433	33.6	79.1817	40.015	80.18	32.015	37.9417
Strains included	Chlamydia trachomatis	NC Acession number	Taxon_oid	Domain	Sequencing Status	Chlamydia trachomatis	Genome size (pb)	Gene Count	Nº Scaffolds	CRISPR Count	GC %	Nº CDS	CDS (%)	Pseudogenes (%)	Positioal orthologs	Ortólogos (%)	HGT (%)	COG (%)	KOG (%)	Pfam (%)	TIGRfam (%)	InterPro (%)	Enzyme (%)	KEGG (%)
Chlamydia trachomatis L2/434/BU	Chlamydia trachomatis L2/434/BU	NC_010287.1	644736341	Bacteria	Finished	Chlamydia trachomatis L2/434/BU	1046341	926	2	0	0.41	883	95.36	0	825	93.4315	0	67.93	36.39	75.92	45.03	76.03	32.29	39.85
Chlamydia trachomatis A/HAR-13	Chlamydia trachomatis A/HAR-13	NC_007429.1	637000063	Bacteria	Finished	Chlamydia trachomatis A/HAR-13	1051969	965	2	0	0.41	919	95.23	0	825	89.7715	0.1	66.32	34.72	74.09	43.11	74.51	32.02	38.96
Chlamydia trachomatis B/Jali20/OT	Chlamydia trachomatis B/Jali20/OT	NC_012686.1	644736342	Bacteria	Finished	Chlamydia trachomatis B/Jali20/OT	1044352	918	1	0	0.41	875	95.32	0	825	94.2857	0	68.3	36.27	76.03	45.32	76.47	32.68	40.31
Chlamydia trachomatis B/TZ1A828/OT	Chlamydia trachomatis B/TZ1A828/OT	NC_012687.1	644736343	Bacteria	Finished	Chlamydia trachomatis B/TZ1A828/OT	1151263	1045	2	0	0.4	1002	95.89	0	825	82.3353	11.1	64.98	33.97	73.59	41.24	74.26	29.19	36.56
Chlamydia trachomatis D/UW-3/CX (sv D)	Chlamydia trachomatis D/UW-3/CX (sv D)	NC_000117.1	637000064	Bacteria	Finished	Chlamydia trachomatis D/UW-3/CX (sv D)	1042519	941	1	0	0.41	895	95.11	0	825	92.1788	0	67.38	35.71	74.71	44.21	75.13	31.67	39.43
Chlamydia trachomatis L2b/UCH-1/proctitis	Chlamydia trachomatis L2b/UCH-1/proctitis	NC_010280.1	644736344	Bacteria	Finished	Chlamydia trachomatis L2b/UCH-1/proctitis	1046369	925	2	0	0.41	882	95.35	0	825	93.5374	0	67.89	36.32	75.89	45.19	76	32.32	39.89
Chlamydia trachomatis L2c	Chlamydia trachomatis L2c	NC_015744.1	650716021	Bacteria	Finished	Chlamydia trachomatis L2c	1038313	997	1	0	0.41	954	95.69	0	825	86.478	0	65.7	33.8	69.71	41.52	70.11	29.59	36.41
Chlamydia trachomatis			Average	Bacteria	Finished	Chlamydia trachomatis	1.06016e+06	959.571	1.57143	0	0.408571	915.714	95.4214	0	825	90.2883	1.6	66.9286	35.3114	74.2771	43.66	74.6443	31.3943	38.7729
Strains included	Chlamydophila pneumoniae	NC Acession number	Taxon_oid	Domain	Sequencing Status	Chlamydophila pneumoniae	Genome size (pb)	Gene Count	Nº Scaffolds	CRISPR Count	GC %	Nº CDS	CDS (%)	Pseudogenes (%)	Positioal orthologs	Ortólogos (%)	HGT (%)	COG (%)	KOG (%)	Pfam (%)	TIGRfam (%)	InterPro (%)	Enzyme (%)	KEGG (%)
Chlamydophila pneumoniae AR39	Chlamydophila pneumoniae AR39	NC_002179.2	637000068	Bacteria	Finished	Chlamydophila pneumoniae AR39	1229853	1156	1	0	0.41	1112	96.19	0	1013	91.0971	0.61	57.53	30.1	66.78	38.41	68.08	26.12	32.44
Chlamydophila pneumoniae CWL029	Chlamydophila pneumoniae CWL029	NC_000922.1	637000069	Bacteria	Finished	Chlamydophila pneumoniae CWL029	1230230	1096	1	0	0.41	1052	95.99	0	1013	96.2928	0	61.04	32.12	70.71	40.51	72.17	27.65	34.22
Chlamydophila pneumoniae J138	Chlamydophila pneumoniae J138	NC_002491.1	637000070	Bacteria	Finished	Chlamydophila pneumoniae J138	1226565	1113	1	0	0.41	1069	96.05	0	1013	94.7615	0.09	60.29	31.45	70.26	40.34	71.88	27.4	34.14
Chlamydophila pneumoniae TW-183	Chlamydophila pneumoniae TW-183	NC_005043.1	637000071	Bacteria	Finished	Chlamydophila pneumoniae TW-183	1225935	1157	1	0	0.41	1113	96.2	0	1013	91.0153	1.21	57.91	30.34	67.85	38.89	69.23	26.45	32.58
Chlamydophila pneumoniae			Average	Bacteria	Finished	Chlamydophila pneumoniae	1.22815e+06	1130.5	1	0	0.41	1086.5	96.1075	0	1013	93.2917	0.4775	59.1925	31.0025	68.9	39.5375	70.34	26.905	33.345
Strains included	Clostridium botulinum	NC Acession number	Taxon_oid	Domain	Sequencing Status	Clostridium botulinum	Genome size (pb)	Gene Count	Nº Scaffolds	CRISPR Count	GC %	Nº CDS	CDS (%)	Pseudogenes (%)	Positioal orthologs	Ortólogos (%)	HGT (%)	COG (%)	KOG (%)	Pfam (%)	TIGRfam (%)	InterPro (%)	Enzyme (%)	KEGG (%)
Clostridium botulinum BoNT/A2 Kyoto-F	Clostridium botulinum BoNT/A2 Kyoto-F	NC_012563.1	643692016	Bacteria	Finished	WFO Proposals	4155278	3978	1	3	0.28	3878	97.49	0	-1	-0.0257865	1.08	66.44	28.66	77.85	29.64	78.03	19.78	22
Clostridium botulinum BoNT/A3 Loch Maree	Clostridium botulinum BoNT/A3 Loch Maree	NC_010520.1	641522617	Bacteria	Finished	WFO-LANL Proposal	4259691	4092	2	1	0.28	3984	97.36	0	-1		2.44	65.62	28.08	75.76	28.67	76.3	19.35	21.82
Clostridium botulinum BoNT/A1, ATCC 19397	Clostridium botulinum BoNT/A1, ATCC 19397	NC_009697.1	640753017	Bacteria	Finished	WFO-LANL Proposal	3863450	3750	1	2	0.28	3596	95.89	1.17	-1		0.11	67.97	29.84	78.64	30.72	78.67	20.77	23.33
Clostridium botulinum type A - Hall	Clostridium botulinum type A - Hall	NC_009698.1	640427109	Bacteria	Finished	Clostridium botulinum type A - Hall	3903260	3825	2	2	0.28	3669	95.92	2.01	-1		0.6	66.46	29.33	77.78	30.09	77.99	20.47	22.93
Clostridium botulinum BoNT/B1 Okra	Clostridium botulinum BoNT/B1 Okra	NC_010516.1	641522619	Bacteria	Finished	WFO-LANL Proposal	4107013	3961	2	2	0.28	3852	97.25	0	-1		1.44	66.52	28.88	76.87	29.59	77.1	20.17	22.57
Clostridium botulinum type A - Hall	Clostridium botulinum type A - Hall	NC_009698.1	640427109	Bacteria	Finished	Clostridium botulinum type A - Hall	3903260	3825	2	2	0.28	3669	95.92	2.01	-1		0.6	66.46	29.33	77.78	30.09	77.99	20.47	22.93
Clostridium botulinum Ba4 657	Clostridium botulinum Ba4 657	NC_012658.1	643692017	Bacteria	Finished	WFO-LANL Proposal	4257769	4206	3	3	0.28	4097	97.41	0	-1		1.17	63.67	26.87	74.61	27.86	75.32	18.81	21.16
Clostridium botulinum B Eklund 17B	Clostridium botulinum B Eklund 17B	NC_010674.1	641522618	Bacteria	Finished	WFO Proposals	3847969	3639	2	1	0.27	3527	96.92	0	-1		4.15	64.77	28.25	75.9	30.89	76.09	21.76	24.46
Clostridium botulinum E3 Alaska E43	Clostridium botulinum E3 Alaska E43	NC_010723.1	642555125	Bacteria	Finished	WFO-LANL Proposal	3659644	3369	1	2	0.27	3256	96.65	0	-1		1.72	69.4	30.39	79.13	33.16	79.22	23.54	26.83
Clostridium botulinum F Langeland	Clostridium botulinum F Langeland	NC_009699.1	640753019	Bacteria	Finished	WFO-LANL Proposal	4012918	3863	2	3	0.28	3705	95.91	1.19	-1		0.08	67.46	29.1	78.13	30.13	78.7	20.14	22.55
Clostridium botulinum			Average	Bacteria	Finished	Clostridium botulinum	3.99703e+06	3850.8	1.8	2.1	0.278	3723.3	96.672	0.638	-1	-0.0257865	1.339	66.477	28.873	77.245	30.084	77.541	20.526	23.058
Strains included	Clostridium perfringens	NC Acession number	Taxon_oid	Domain	Sequencing Status	Clostridium perfringens	Genome size (pb)	Gene Count	Nº Scaffolds	CRISPR Count	GC %	Nº CDS	CDS (%)	Pseudogenes (%)	Positioal orthologs	Ortólogos (%)	HGT (%)	COG (%)	KOG (%)	Pfam (%)	TIGRfam (%)	InterPro (%)	Enzyme (%)	KEGG (%)
Clostridium perfringens ATCC 13124	Clostridium perfringens ATCC 13124	NC_008261.1	637000077	Bacteria	Finished	Clostridium perfringens ATCC 13124	3256683	3066	1	0	0.28	2895	94.42	0.62	2011	69.4646	0.88	67.45	30.46	77.4	33.76	77.76	25.08	25.99
Clostridium perfringens SM101	Clostridium perfringens SM101	NC_008262.1	642555126	Bacteria	Finished	Clostridium perfringens SM101	2921996	2748	3	1	0.28	2578	93.81	0	2011	78.0062	0.76	69.61	30.75	79.15	34.79	79.33	25.11	25.87
Clostridium perfringens 13	Clostridium perfringens 13	NC_003366.1	637000079	Bacteria	Finished	Clostridium perfringens 13	3085740	2905	2	0	0.29	2723	93.73	0	2011	73.8524	1.07	69.6	31.98	78.66	34.49	79.04	26.09	27.23
Clostridium perfringens			Average	Bacteria	Finished	Clostridium perfringens	3.08814e+06	2906.33	2	0.333333	0.283333	2732	93.9867	0.206667	2011	73.7744	0.903333	68.8867	31.0633	78.4033	34.3467	78.71	25.4267	26.3633
Strains included	Coxiella burnetii	NC Acession number	Taxon_oid	Domain	Sequencing Status	Coxiella burnetii	Genome size (pb)	Gene Count	Nº Scaffolds	CRISPR Count	GC %	Nº CDS	CDS (%)	Pseudogenes (%)	Positioal orthologs	Ortólogos (%)	HGT (%)	COG (%)	KOG (%)	Pfam (%)	TIGRfam (%)	InterPro (%)	Enzyme (%)	KEGG (%)
Coxiella burnetii CbuG_Q212	Coxiella burnetii CbuG_Q212	NC_011527.1	643348531	Bacteria	Finished	Coxiella burnetii CbuG_Q212	2008870	1916	1	0	0.43	1871	97.65	0	1349	72.1005	0.26	63.99	35.28	70.15	35.54	70.15	27.92	30.17
Coxiella burnetii CbuK_Q154	Coxiella burnetii CbuK_Q154	NC_011528.1	643348532	Bacteria	Finished	Coxiella burnetii CbuK_Q154	2102380	1992	2	0	0.43	1947	97.74	0	1349	69.2861	0.15	62.95	34.49	69.48	34.54	69.88	26.96	29.37
Coxiella burnetii Dugway 5J108-111	Coxiella burnetii Dugway 5J108-111	NC_009727.1	640753021	Bacteria	Finished	Coxiella burnetii Dugway 5J108-111	2212937	2257	2	0	0.42	2209	97.87	3.72	1349	61.0684	2.48	60.48	33.67	66.46	32.21	67.26	24.86	26.76
Coxiella burnetii RSA 331	Coxiella burnetii RSA 331	NC_010117.1	641228487	Bacteria	Finished	Coxiella burnetii RSA 331	2053744	2263	2	0	0.43	2212	97.75	10.47	1349	60.9855	0.49	58.29	31.68	64.21	31.15	64.12	23.91	26.03
Coxiella burnetii Nine Mile phase I / RSA 493	Coxiella burnetii Nine Mile phase I / RSA 493	NC_002971.3	637000086	Bacteria	Finished	Coxiella burnetii Nine Mile phase I / RSA 493	2032674	2175	2	0	0.43	2122	97.56	3.22	1349	63.5721	0.41	57.75	33.2	65.93	32.41	66.71	25.1	27.17
Coxiella burnetii			Average	Bacteria	Finished	Coxiella burnetii	2082121	2120.6	1.8	0	0.428	2072.2	97.714	3.482	1349	65.4025	0.758	60.692	33.664	67.246	33.17	67.624	25.75	27.9
Strains included	Desulfovibrio vulgaris	NC Acession number	Taxon_oid	Domain	Sequencing Status	Desulfovibrio vulgaris	Genome size (pb)	Gene Count	Nº Scaffolds	CRISPR Count	GC %	Nº CDS	CDS (%)	Pseudogenes (%)	Positioal orthologs	Ortólogos (%)	HGT (%)	COG (%)	KOG (%)	Pfam (%)	TIGRfam (%)	InterPro (%)	Enzyme (%)	KEGG (%)
Desulfovibrio vulgaris vulgaris DP4	Desulfovibrio vulgaris vulgaris DP4	NC_008751.1	639633022	Bacteria	Finished	Desulfovibrio vulgaris subsp. vulgaris DP4	3661391	3199	2	1	0.63	3103	97	0.38	1355	43.6674	3.44	72.93	31.04	80.74	34.54	80.87	24.76	29.82
Desulfovibrio vulgaris vulgaris Hildenborough	Desulfovibrio vulgaris vulgaris Hildenborough	NC_002937.3	637000096	Bacteria	Finished	Desulfovibrio vulgaris vulgaris Hildenborough	3773159	3642	2	1	0.63	3545	97.34	0.38	1355	38.2228	5.13	64.55	26.94	71.69	30.18	72.19	21.72	26
Desulfovibrio vulgaris Miyazaki F	Desulfovibrio vulgaris Miyazaki F	NC_011769.1	643348539	Bacteria	Finished	Desulfovibrio vulgaris Miyazaki F	4040304	3281	1	1	0.67	3205	97.68	0.76	1355	42.2777	2.8	74.86	31.88	81.93	33.13	82.41	24.26	30.45
Desulfovibrio vulgaris			Average	Bacteria	Finished	Desulfovibrio vulgaris	3.82495e+06	3374	1.66667	1	0.643333	3284.33	97.34	0.506667	1355	41.3893	3.79	70.78	29.9533	78.12	32.6167	78.49	23.58	28.7567
Strains included	Dickeya_dadantii	NC Acession number	Taxon_oid	Domain	Sequencing Status	Dickeya dadantii	Genome size (pb)	Gene Count	Nº Scaffolds	CRISPR Count	GC %	Nº CDS	CDS (%)	Pseudogenes (%)	Positioal orthologs	Ortólogos (%)	HGT (%)	COG (%)	KOG (%)	Pfam (%)	TIGRfam (%)	InterPro (%)	Enzyme (%)	KEGG (%)
Dickeya dadantii 3937	Dickeya dadantii 3937	NC_014500.1	648028024	Bacteria	Finished	Dickeya dadantii 3937	4922802	4664	1	4	0.56	4549	97.53	0	2540	55.8364	3.26	75.36	30.3	83.51	34.31	83.23	25.88	31.11
Dickeya dadantii Ech586	Dickeya dadantii Ech586	NC_013592.1	646311920	Bacteria	Finished	Phytopathogenic Enterobacteria	4818394	4318	1	4	0.54	4216	97.64	1.67	2540	60.2467	4.31	79.48	32.65	88.19	36.22	87.93	28.09	32.98
Dickeya dadantii Ech703	Dickeya dadantii Ech703	NC_012880.1	644736354	Bacteria	Finished	Phytopathogenic Enterobacteria	4679450	4133	1	7	0.55	4037	97.68	1.62	2540	62.918	5.95	81.93	33.8	89.77	37.91	89.52	29.98	34.62
Dickeya dadantii			Average	Bacteria	Finished	Dickeya dadantii	4806882	4371.67	1	5	0.55	4267.33	97.6167	1.09667	2540	59.667	4.50667	78.9233	32.25	87.1567	36.1467	86.8933	27.9833	32.9033
Strains included	Escherichia coli	NC Acession number	Taxon_oid	Domain	Sequencing Status	Escherichia coli	Genome size (pb)	Gene Count	Nº Scaffolds	CRISPR Count	GC %	Nº CDS	CDS (%)	Pseudogenes (%)	Positioal orthologs	Ortólogos (%)	HGT (%)	COG (%)	KOG (%)	Pfam (%)	TIGRfam (%)	InterPro (%)	Enzyme (%)	KEGG (%)
Escherichia coli O6:K15:H31 536 (UPEC)	Escherichia coli O6:K15:H31 536 (UPEC)	NC_008253.1	637000104	Bacteria	Finished	Escherichia coli O6:K15:H31 536 (UPEC)	4938920	4858	1	0	0.51	4682	96.38	1.09	2836	60.5724	0.39	76.27	30.32	86.83	37.18	87.55	27.95	31.41
Escherichia coli O1:K1:H7 (APEC)	Escherichia coli O1:K1:H7 (APEC)	NC_008563.1	640753023	Bacteria	Finished	Escherichia coli O1:K1:H7 (APEC)	5497653	5168	3	2	0.5	4880	94.43	0	2837	58.1352	0.25	72.95	28.15	83.22	35.27	83.69	26.99	29.59
Escherichia coli BL21(DE3)	Escherichia coli BL21(DE3)	NC_012947.1	644736361	Bacteria	Finished	DD - Eddy Rubin	4570938	4436	1	2	0.51	4328	97.57	2.25	2839	65.5961	0	80.61	31.67	90.37	38.84	90.58	30.55	32.8
Escherichia coli BW2952	Escherichia coli BW2952	NC_012759.1	644736362	Bacteria	Finished	Escherichia coli BW2952	4578159	4194	1	2	0.51	4084	97.38	0.05	2840	69.5397	0.02	82.19	32.93	92.56	40.49	92.99	31.95	34.1
Escherichia coli O139:H28 E24377A (ETEC)	Escherichia coli O139:H28 E24377A (ETEC)	NC_009801.1	640753024	Bacteria	Finished	Escherichia coli O139:H28 E24377A (ETEC)	5249288	5258	7	2	0.51	5145	97.85	2.87	2841	55.2187	0.74	72.56	27.67	83.21	34.4	83.45	26.11	28.45
Escherichia coli O103:H2 str. 12009	Escherichia_coli_O103:H2_str._12009	NC_013353.1	646311923	Bacteria	Finished	Escherichia coli O103:H2 12009	5524860	5312	2	2	0.51	5121	96.4	0	2842	55.497	0.13	72.29	27.24	87.58	35.28	88.14	26.02	28.39
Escherichia coli O157:H7 EDL933 (EHEC)	Escherichia coli O157:H7 EDL933 (EHEC)	NC_002655.2	637000107	Bacteria	Finished	Escherichia coli O157:H7 EDL933 (EHEC)	5620522	5633	2	1	0.5	5423	96.27	0	2843	52.4249	0.11	70.83	26.06	84.56	33.23	85.48	24.64	27.36
Escherichia coli O157:H7 Sakai (EHEC)	Escherichia coli O157:H7 Sakai (EHEC)	NC_002695.1	637000108	Bacteria	Finished	Escherichia coli O157:H7 Sakai (EHEC)	5594477	5556	3	1	0.5	5341	96.13	0	2844	53.2485	0.07	70.46	26.19	85.19	33.42	86.03	24.69	27.38
Escherichia coli			Average	Bacteria	Finished	Escherichia coli	5.19685e+06	5051.88	2.5	1.5	0.50625	4875.5	96.5512	0.7825	2840.25	58.779	0.21375	74.77	28.7787	86.69	36.0138	87.2387	27.3625	29.935
Strains included	Francisella tularensis	NC Acession number	Taxon_oid	Domain	Sequencing Status	Francisella tularensis	Genome size (pb)	Gene Count	Nº Scaffolds	CRISPR Count	GC %	Nº CDS	CDS (%)	Pseudogenes (%)	Positioal orthologs	Ortólogos (%)	HGT (%)	COG (%)	KOG (%)	Pfam (%)	TIGRfam (%)	InterPro (%)	Enzyme (%)	KEGG (%)
Francisella tularensis holarctica FTA (FTNF002-00)	Francisella tularensis holarctica FTA (FTNF002-00)	NC_009749.1	640753028	Bacteria	Finished	WFO-LANL Proposal	1890909	2131	1	0	0.32	2079	97.56	0	1101	52.9582	0	67.95	35.29	77.76	32.47	74.94	28.2	28.91
Francisella tularensis holarctica LVS	Francisella tularensis holarctica LVS	NC_007880.1	637000111	Bacteria	Finished	Francisella tularensis holarctica LVS	1895994	2019	1	0	0.32	1966	97.37	10.5	1101	56.002	0	66.12	37.44	80.58	34.87	78.16	30.16	31.05
Francisella tularensis holarctica OSU18	Francisella tularensis holarctica OSU18	NC_008369.1	637000112	Bacteria	Finished	Francisella tularensis holarctica OSU18	1895727	1922	1	0	0.32	1870	97.29	16.39	1101	58.877	0.73	60.77	37.36	77.78	35.85	77.06	30.39	31.63
Francisella tularensis mediasiatica FSC147	Francisella tularensis mediasiatica FSC147	NC_010677.1	641522629	Bacteria	Finished	WFO-LANL Proposal	1893886	1454	1	0	0.32	1406	96.7	0	1101	78.3073	0	76.2	44.22	83.56	44.91	83.84	37.83	39.75
Francisella tularensis novicida U112	Francisella tularensis novicida U112	NC_008601.1	639633024	Bacteria	Finished	Francisella tularensis novicida U112	1910031	1785	1	2	0.32	1733	97.09	0.78	1101	63.5314	0.06	74.96	43.08	83.25	41.29	83.59	35.29	36.25
Francisella tularensis tularensis FSC 198	Francisella tularensis tularensis FSC 198	NC_008245.1	637000113	Bacteria	Finished	Francisella tularensis tularensis FSC 198	1892616	1841	1	0	0.32	1789	97.18	9.99	1101	61.5428	0	66.27	39.16	80.34	37.7	78.71	31.5	33.35
Francisella tularensis tularensis CHU S4	Francisella tularensis tularensis CHU S4	NC_006570.2	637000114	Bacteria	Finished	Francisella tularensis tularensis CHU S4	1892819	1842	1	0	0.32	1788	97.07	10.04	1101	61.5772	0	66.12	39.09	80.13	37.57	78.45	31.27	33.06
Francisella tularensis tularensis A.II, Wyoming, WY96-3418	Francisella tularensis tularensis A.II, Wyoming, WY96-3418	NC_009257.1	640069311	Bacteria	Finished	WFO-LANL Proposal	1898476	1686	1	0	0.32	1634	96.92	0	1101	67.3807	0.06	73.72	40.81	81.2	40.57	80.13	33.63	35.88
Francisella tularensis			Average	Bacteria	Finished	Francisella tularensis	1.89631e+06	1835	1	0.25	0.32	1783.12	97.1475	5.9625	1101	62.5221	0.10625	69.0138	39.5562	80.575	38.1538	79.36	32.2837	33.735
Strains included	Haemophilus influenzae	NC Acession number	Taxon_oid	Domain	Sequencing Status	Haemophilus influenzae	Genome size (pb)	Gene Count	Nº Scaffolds	CRISPR Count	GC %	Nº CDS	CDS (%)	Pseudogenes (%)	Positioal orthologs	Ortólogos (%)	HGT (%)	COG (%)	KOG (%)	Pfam (%)	TIGRfam (%)	InterPro (%)	Enzyme (%)	KEGG (%)
Haemophilus influenzae NTHi 86-028NP	Haemophilus influenzae NTHi 86-028NP	NC_007146.2	637000125	Bacteria	Finished	Haemophilus influenzae NTHi 86-028NP	1913428	1913	1	0	0.38	1816	94.93	1.31	1091	60.0771	0.16	79.09	34.5	84.63	49.66	85.62	35.08	37.11
Haemophilus influenzae F3031	Haemophilus influenzae F3031	NC_014920.1	649633050	Bacteria	Finished	Haemophilus influenzae F3031	1985832	1850	1	0	0.38	1770	95.68	0	1091	61.6384	0.81	83.57	34.22	87.41	48.22	88.22	34.86	37.84
Haemophilus influenzae F3047	Haemophilus influenzae F3047	NC_014922.1	649633051	Bacteria	Finished	Haemophilus influenzae F3047	2007018	1862	1	0	0.38	1786	95.92	0	1091	61.0862	0.05	83.78	34.1	87.06	48.34	87.86	34.96	37.7
Haemophilus influenzae NTHi PittEE	Haemophilus influenzae NTHi PittEE	NC_009566.1	640427116	Bacteria	Finished	Haemophilus influenzae NTHi PittEE	1813033	1757	1	0	0.38	1623	92.37	0	1091	67.2212	0	80.02	34.78	82.93	48.49	83.78	35.91	38.82
Haemophilus influenzae NTHi PittGG	Haemophilus influenzae NTHi PittGG	NC_009567.1	640427117	Bacteria	Finished	Haemophilus influenzae NTHi PittGG	1887192	1798	1	0	0.38	1670	92.88	0	1091	65.3293	1.5	77.42	33.31	80.81	45.66	81.7	33.26	35.93
Haemophilus influenzae Rd (KW20)	Haemophilus influenzae Rd (KW20)	NC_000907.1	637000126	Bacteria	Finished	Haemophilus influenzae Rd (KW20)	1830138	1762	1	0	0.38	1663	94.38	0.34	1091	65.6043	0	86.78	37.06	89.22	52.5	90.35	38.37	41.03
Haemophilus influenzae			Average	Bacteria	Finished	Haemophilus influenzae	1.90611e+06	1823.67	1	0	0.38	1721.33	94.36	0.275	1091	63.4928	0.42	81.7767	34.6617	85.3433	48.8117	86.255	35.4067	38.0717
Strains included	Helicobacter pylori	NC Acession number	Taxon_oid	Domain	Sequencing Status	Helicobacter pylori	Genome size (pb)	Gene Count	Nº Scaffolds	CRISPR Count	GC %	Nº CDS	CDS (%)	Pseudogenes (%)	Positioal orthologs	Ortólogos (%)	HGT (%)	COG (%)	KOG (%)	Pfam (%)	TIGRfam (%)	InterPro (%)	Enzyme (%)	KEGG (%)
Helicobacter pylori 26695	Helicobacter pylori 26695	NC_000915.1	637000132	Bacteria	Finished	Helicobacter pylori 26695	1667867	1624	1	0	0.39	1576	97.04	0	1147	72.7792	0.49	67.98	29.62	76.29	37.19	76.05	31.9	38.05
Helicobacter pylori B38	Helicobacter pylori B38	NC_012973.1	644736374	Bacteria	Finished	Helicobacter pylori B38	1576758	1427	1	0	0.39	1382	96.85	0	1147	82.9957	0.14	73.65	33.29	81.29	41.77	81.36	34.34	40.64
Helicobacter pylori B8	Helicobacter pylori B8	NC_014256.1	649633055	Bacteria	Finished	Helicobacter pylori B8	1680029	1749	2	0	0.39	1707	97.6	0	1147	67.1939	0	66.67	27.44	72.04	34.36	72.04	28.64	35.51
Helicobacter pylori G27	Helicobacter pylori G27	NC_011333.1	643348558	Bacteria	Finished	Helicobacter pylori G27	1663013	1547	2	0	0.39	1504	97.22	0	1147	76.2633	0.06	69.81	30.83	77.89	38.07	78.15	32.32	39.17
Helicobacter pylori HPAG1	Helicobacter pylori HPAG1	NC_008086.1	637000133	Bacteria	Finished	Helicobacter pylori HPAG1	1605736	1590	2	0	0.39	1544	97.11	0	1147	74.2876	0.31	68.81	30.19	77.99	37.86	77.74	33.21	40.31
Helicobacter pylori J99	Helicobacter pylori J99	NC_000921.1	637000134	Bacteria	Finished	Helicobacter pylori J99	1643831	1541	1	0	0.39	1494	96.95	0.19	1147	76.7738	0.13	70.54	31.41	80.08	39.07	79.49	32.71	40.1
Helicobacter pylori P12	Helicobacter pylori P12	NC_011498.1	643348559	Bacteria	Finished	Helicobacter pylori P12	1684038	1620	2	0	0.39	1578	97.41	0	1147	72.6869	0.19	66.79	29.32	76.05	36.67	75.99	30.93	38.15
Helicobacter pylori PeCan4	Helicobacter pylori PeCan4	NC_014555.1	648028031	Bacteria	Finished	Helicobacter pylori PeCan4	1638269	1605	2	0	0.39	1563	97.38	0	1147	73.3845	0.37	67.35	30.03	75.7	37.69	75.64	31.09	38.19
Helicobacter pylori Shi470	Helicobacter pylori Shi470	NC_010698.2	642555131	Bacteria	Finished	Helicobacter pylori Shi470	1608547	1609	1	0	0.39	1567	97.39	0	1147	73.1972	0.19	65.94	29.58	73.59	37.48	73.59	30.83	38.04
Helicobacter pylori SJM180	Helicobacter pylori SJM180	NC_014560.1	648028032	Bacteria	Finished	Helicobacter pylori SJM180	1658051	1623	1	0	0.39	1581	97.41	0	1147	72.549	0.43	67.04	29.88	74.86	37.15	74.8	30.56	38.08
Helicobacter pylori			Average	Bacteria	Finished	Helicobacter pylori	1.64261e+06	1593.5	1.5	0	0.39	1549.6	97.236	0.019	1147	74.2111	0.231	68.458	30.159	76.578	37.731	76.485	31.653	38.624
Strains included	Lactobacillus casei	NC Acession number	Taxon_oid	Domain	Sequencing Status	Lactobacillus casei	Genome size (pb)	Gene Count	Nº Scaffolds	CRISPR Count	GC %	Nº CDS	CDS (%)	Pseudogenes (%)	Positioal orthologs	Ortólogos (%)	HGT (%)	COG (%)	KOG (%)	Pfam (%)	TIGRfam (%)	InterPro (%)	Enzyme (%)	KEGG (%)
Lactobacillus casei ATCC 334	Lactobacillus casei ATCC 334	NC_008526.1	639633028	Bacteria	Finished	Lactic Acid Bacteria	2924325	2865	2	1	0.47	2771	96.72	0	2115	76.3262	0.63	68.38	29.77	77.14	29.49	76.23	23.63	26.42
Lactobacillus casei casei BL23	Lactobacillus casei casei BL23	NC_010999.1	642555134	Bacteria	Finished	Lactobacillus casei casei BL23	3079196	3119	1	2	0.46	3044	97.6	0	2115	69.4809	0.03	69	29.95	77.81	29.82	77.2	24.56	27.64
Lactobacillus casei Zhang	Lactobacillus casei Zhang	NC_014334.1	649633061	Bacteria	Finished	Lactobacillus casei Zhang	2898335	2923	2	1	0.46	2848	97.43	0	2115	74.2626	0.27	72.63	30.89	75.61	29.7	75.16	25.32	28.29
Lactobacillus casei			Average	Bacteria	Finished	Lactobacillus casei	2.96729e+06	2969	1.66667	1.33333	0.463333	2887.67	97.25	0	2115	73.3566	0.31	70.0033	30.2033	76.8533	29.67	76.1967	24.5033	27.45
Strains included	Lactobacillus delbrueckii	NC Acession number	Taxon_oid	Domain	Sequencing Status	Lactobacillus delbrueckii	Genome size (pb)	Gene Count	Nº Scaffolds	CRISPR Count	GC %	Nº CDS	CDS (%)	Pseudogenes (%)	Positioal orthologs	Ortólogos (%)	HGT (%)	COG (%)	KOG (%)	Pfam (%)	TIGRfam (%)	InterPro (%)	Enzyme (%)	KEGG (%)
Lactobacillus delbrueckii bulgaricus ATCC 11842	Lactobacillus delbrueckii bulgaricus ATCC 11842	NC_008054.1	637000139	Bacteria	Finished	Lactobacillus delbrueckii bulgaricus ATCC 11842	1864998	2234	1	1	0.5	2094	93.73	23.81	1178	56.256	1.12	51.61	30.26	69.61	27.44	70.86	21.31	23.14
Lactobacillus delbrueckii bulgaricus ATCC BAA-365	Lactobacillus delbrueckii bulgaricus ATCC BAA-365	NC_008529.1	639633029	Bacteria	Finished	Lactic Acid Bacteria	1856951	1865	1	1	0.5	1721	92.28	0	1178	68.4486	0.86	64.13	31.96	70.72	31.8	71.42	24.56	27.02
Lactobacillus delbrueckii bulgaricus ND02	Lactobacillus delbrueckii bulgaricus ND02	NC_014727.1	649633062	Bacteria	Finished	Lactobacillus delbrueckii bulgaricus ND02	2131976	2139	2	2	0.5	2018	94.34	0	1178	58.3746	1.73	71.62	30.95	74.19	32.07	74.99	25.25	26.79
Lactobacillus delbrueckii			Average	Bacteria	Finished	Lactobacillus delbrueckii	1.95131e+06	2079.33	1.33333	1.33333	0.5	1944.33	93.45	7.93667	1178	61.0264	1.23667	62.4533	31.0567	71.5067	30.4367	72.4233	23.7067	25.65
Strains included	Lactobacillus reuteri	NC Acession number	Taxon_oid	Domain	Sequencing Status	Lactobacillus reuteri	Genome size (pb)	Gene Count	Nº Scaffolds	CRISPR Count	GC %	Nº CDS	CDS (%)	Pseudogenes (%)	Positioal orthologs	Ortólogos (%)	HGT (%)	COG (%)	KOG (%)	Pfam (%)	TIGRfam (%)	InterPro (%)	Enzyme (%)	KEGG (%)
Lactobacillus reuteri F275, JCM 1112	Lactobacillus reuteri F275, JCM 1112_20016	NC_009513.1	640427118	Bacteria	Finished	Lactobacillus, XX strains	1999618	2058	1	0	0.39	1935	94.02	1.7	1391	71.8863	0	74.3	34.45	80.66	34.94	81.1	27.21	28.67
Lactobacillus reuteri F275, JCM 1112	Lactobacillus reuteri F275, JCM 1112	NC_010609.1	642555135	Bacteria	Finished	Human Microbiome Project (HMP) Reference Genomes	2039414	1901	1	0	0.39	1820	95.74	0	1391	76.4286	0	78.64	37.51	84.85	38.09	84.96	29.72	31.72
Lactobacillus reuteri SD2112	Lactobacillus reuteri SD2112	NC_015697.1	650716048	Bacteria	Finished	Human Microbiome Project (HMP) Reference Genomes	2316838	2424	5	0	0.39	2300	94.88	0	1391	60.4783	0	74.88	30.24	78.92	31.72	78.63	23.51	25
Lactobacillus reuteri			Average	Bacteria	Finished	Lactobacillus reuteri	2.11862e+06	2127.67	2.33333	0	0.39	2018.33	94.88	0.566667	1391	69.5977	0	75.94	34.0667	81.4767	34.9167	81.5633	26.8133	28.4633
Strains included	Lactococcus lactis	NC Acession number	Taxon_oid	Domain	Sequencing Status	Lactococcus lactis	Genome size (pb)	Gene Count	Nº Scaffolds	CRISPR Count	GC %	Nº CDS	CDS (%)	Pseudogenes (%)	Positioal orthologs	Ortólogos (%)	HGT (%)	COG (%)	KOG (%)	Pfam (%)	TIGRfam (%)	InterPro (%)	Enzyme (%)	KEGG (%)
Lactococcus lactis cremoris MG1363	Lactococcus lactis cremoris MG1363	NC_009004.1	640069315	Bacteria	Finished	Lactococcus lactis cremoris MG1363	2529478	2624	1	0	0.36	2511	95.69	2.93	1420	56.5512	0.38	68.67	31.06	79.15	31.44	78.58	25.91	27.21
Lactococcus lactis cremoris SK11	Lactococcus lactis cremoris SK11	NC_008527.1	639633031	Bacteria	Finished	Lactic Acid Bacteria	2598348	2617	6	0	0.36	2504	95.68	0	1420	56.7093	3.06	67.21	29.5	78.14	30.53	77.72	24.61	25.95
Lactococcus lactis lactis Il1403	Lactococcus lactis lactis Il1403	NC_002662.1	637000144	Bacteria	Finished	Lactococcus lactis lactis Il1403	2365589	2434	1	0	0.35	2322	95.4	0.04	1420	61.1542	5.88	72.19	33.16	80.24	33.89	79.95	27.44	28.92
Lactococcus lactis subsp. lactis KF147	Lactococcus lactis subsp. lactis KF147	NC_013656.1	646311940	Bacteria	Finished	Lactococcus lactis lactis KF147	2635654	2560	2	0	0.35	2473	96.6	0	1420	57.4201	4.73	72.7	33.44	80.43	33.28	80.16	28.01	30.16
Lactococcus lactis			Average	Bacteria	Finished	Lactococcus lactis	2.53227e+06	2558.75	2.5	0	0.355	2452.5	95.8425	0.7425	1420	57.9587	3.5125	70.1925	31.79	79.49	32.285	79.1025	26.4925	28.06
Strains included	Legionella pneumophila	NC Acession number	Taxon_oid	Domain	Sequencing Status	Legionella pneumophila	Genome size (pb)	Gene Count	Nº Scaffolds	CRISPR Count	GC %	Nº CDS	CDS (%)	Pseudogenes (%)	Positioal orthologs	Ortólogos (%)	HGT (%)	COG (%)	KOG (%)	Pfam (%)	TIGRfam (%)	InterPro (%)	Enzyme (%)	KEGG (%)
Legionella pneumophila 2300/99 Alcoy	Legionella pneumophila 2300/99 Alcoy	NC_014125.1	646564542	Bacteria	Finished	Legionella pneumophila 2300/99 Alcoy	3516334	3242	1	1	0.38	3190	98.4	0	2342	73.4169	0.74	64.16	32.48	72.95	30.51	73.5	23.9	26.59
Legionella pneumophila Corby	Legionella pneumophila Corby	NC_009494.2	640427119	Bacteria	Finished	Legionella pneumophila Corby	3576470	3266	1	0	0.38	3206	98.16	0	2342	73.0505	0.55	63.66	32.24	72.26	30.65	73.03	23.79	26.52
Legionella pneumophila Lens	Legionella pneumophila Lens	NC_006369.1	637000146	Bacteria	Finished	Legionella pneumophila Lens	3405519	3062	2	4	0.38	3002	98.04	2.22	2342	78.0147	2.25	66.2	33.83	75.77	32.07	76.03	24.85	27.6
Legionella pneumophila Paris	Legionella pneumophila Paris	NC_006368.1	637000147	Bacteria	Finished	Legionella pneumophila Paris	3635495	3280	2	1	0.38	3221	98.2	1.68	2342	72.7103	3.26	65.3	32.93	74.7	30.88	75.34	23.75	26.4
Legionella pneumophila pneumophila Philadelphia-1	Legionella pneumophila pneumophila Philadelphia-1	NC_002942.5	637000148	Bacteria	Finished	Legionella pneumophila pneumophila Philadelphia-1	3397754	3003	1	0	0.38	2942	97.97	0	2342	79.6057	2.9	67.93	35.03	75.86	32.5	76.72	26.07	28.57
Legionella pneumophila			Average	Bacteria	Finished	Legionella pneumophila	3.50631e+06	3170.6	1.4	1.2	0.38	3112.2	98.154	0.78	2342	75.3596	1.94	65.45	33.302	74.308	31.322	74.924	24.472	27.136
Strains included	Listeria monocytogenes	NC Acession number	Taxon_oid	Domain	Sequencing Status	Listeria monocytogenes	Genome size (pb)	Gene Count	Nº Scaffolds	CRISPR Count	GC %	Nº CDS	CDS (%)	Pseudogenes (%)	Positioal orthologs	Ortólogos (%)	HGT (%)	COG (%)	KOG (%)	Pfam (%)	TIGRfam (%)	InterPro (%)	Enzyme (%)	KEGG (%)
Listeria monocytogenes 08-5578	Listeria monocytogenes 08-5578	NC_013766.1	646311941	Bacteria	Finished	Listeria monocytogenes 08-5578	3109342	3161	2	1	0.38	3088	97.69	0	2439	78.9832	0.32	75.7	32.96	83.42	34.36	83.3	26.61	30.53
Listeria monocytogenes 08-5923	Listeria monocytogenes 08-5923	NC_013768.1	646311942	Bacteria	Finished	Listeria monocytogenes 08-5923	2999054	3039	1	1	0.38	2966	97.6	0	2439	82.232	0	77.46	33.86	84.53	35.18	84.57	27.51	31.66
Listeria monocytogenes 4b CLIP 80459	Listeria monocytogenes 4b CLIP 80459	NC_012488.1	643692027	Bacteria	Finished	Listeria monocytogenes 4b CLIP 80459	2912690	2851	1	0	0.38	2766	97.02	0	2439	88.1779	0.21	80.57	36.02	86.92	37.22	86.81	29.08	33.43
Listeria monocytogenes HCC23	Listeria monocytogenes HCC23	NC_011660.1	643348561	Bacteria	Finished	Listeria monocytogenes HCC23	2976212	3059	1	2	0.38	2974	97.22	0	2439	82.0108	0	74.99	33.38	82.51	34.75	82.74	26.61	30.6
Listeria monocytogenes 4b F2365	Listeria monocytogenes 4b F2365	NC_002973.6	637000154	Bacteria	Finished	Listeria monocytogenes 4b F2365	2905187	3013	1	0	0.38	2844	94.39	0.76	2439	85.7595	0.17	75.21	34.15	81.81	34.92	81.78	27.18	31.43
Listeria monocytogenes			Average	Bacteria	Finished	Listeria monocytogenes	2980497	3024.6	1.2	0.8	0.38	2927.6	96.784	0.152	2439	83.4327	0.14	76.786	34.074	83.838	35.286	83.84	27.398	31.53
Strains included	Methanococcus maripaludis	NC Acession number	Taxon_oid	Domain	Sequencing Status	Methanococcus maripaludis	Genome size (pb)	Gene Count	Nº Scaffolds	CRISPR Count	GC %	Nº CDS	CDS (%)	Pseudogenes (%)	Positioal orthologs	Ortólogos (%)	HGT (%)	COG (%)	KOG (%)	Pfam (%)	TIGRfam (%)	InterPro (%)	Enzyme (%)	KEGG (%)
Methanococcus maripaludis C5	Methanococcus maripaludis C5	NC_009135.1	640069316	Archaea	Finished	5 mesophilic methanococci Proposal # 0179-051115	1789046	1896	2	1	0.33	1845	97.31	1.21			3.38	74.68	32.59	80.33	34.18	82.12	28.74	34.12
Methanococcus maripaludis C6	Methanococcus maripaludis C6	NC_009975.1	641228496	Archaea	Finished	5 mesophilic methanococci Proposal # 0179-051115	1744193	1874	1	0	0.33	1826	97.44	0.16			3.15	74.07	32.92	78.76	33.67	80.04	28.39	33.51
Methanococcus maripaludis C7	Methanococcus maripaludis C7	NC_009637.1	640753035	Archaea	Finished	5 mesophilic methanococci Proposal # 0179-051115	1772694	1858	1	0	0.33	1807	97.26	1.18			2.8	76.1	34.02	80.62	33.96	81.54	28.36	34.34
Methanococcus maripaludis S2	Methanococcus maripaludis S2	NC_005791.1	638154506	Archaea	Finished	Methanococcus maripaludis S2	1661137	1777	1	0	0.33	1728	97.24	0.39			2.53	79.74	35.51	83.62	35.62	84.92	29.32	35.79
Methanococcus maripaludis X1	Methanococcus maripaludis X1	NC_015847.1	2511231109	Archaea	Finished	Methanococcus maripaludis X1	1746697	1890	1	0	0.33	1848	97.78	0			0	78.73	32.75	79.52	33.86	80.85	28.04	33.76
Methanococcus maripaludis			Average	Bacteria	Finished	Methanococcus maripaludis	1.74275e+06	1859	1.2	0.2	0.33	1810.8	97.406	0.588	#DIV/0!	#DIV/0!	2.372	76.664	33.558	80.57	34.258	81.894	28.57	34.304
Strains included	Methylobacterium extorquens	NC Acession number	Taxon_oid	Domain	Sequencing Status	Methylobacterium extorquens	Genome size (pb)	Gene Count	Nº Scaffolds	CRISPR Count	GC %	Nº CDS	CDS (%)	Pseudogenes (%)	Positioal orthologs	Ortólogos (%)	HGT (%)	COG (%)	KOG (%)	Pfam (%)	TIGRfam (%)	InterPro (%)	Enzyme (%)	KEGG (%)
Methylobacterium extorquens AM1	Methylobacterium extorquens AM1	NC_012808.1	644736386	Bacteria	Finished	Methylobacterium extorquens AM1	6879778	6294	5	0	0.68	6216	98.76	0	3847	61.8887	5.12	59.98	26.63	67.52	24.79	67.65	18.1	21.19
Methylobacterium extorquens DM4	Methylobacterium extorquens DM4	NC_012988.1	644736387	Bacteria	Finished	Methylobacterium extorquens DM4	6123851	5829	3	0	0.68	5741	98.49	0	3847	67.0092	3.91	65.04	28.67	72.83	26.01	72.24	19.08	22.73
Methylobacterium extorquens PA1	Methylobacterium extorquens PA1	NC_010172.1	641228497	Bacteria	Finished	LGT in Methylobacteria Proposal # 0165-051130	5471154	4939	1	0	0.68	4864	98.48	0.71	3847	79.0913	1.94	70.4	31.83	78.27	28.55	77.79	21.73	25.61
Methylobacterium extorquens			Average	Bacteria	Finished	Methylobacterium extorquens	6158261	5687.33	3	0	0.68	5607	98.5767	0.236667	3847	69.3297	3.65667	65.14	29.0433	72.8733	26.45	72.56	19.6367	23.1767
Strains included	Mycobacterium tuberculosis	NC Acession number	Taxon_oid	Domain	Sequencing Status	Mycobacterium tuberculosis	Genome size (pb)	Gene Count	Nº Scaffolds	CRISPR Count	GC %	Nº CDS	CDS (%)	Pseudogenes (%)	Positioal orthologs	Ortólogos (%)	HGT (%)	COG (%)	KOG (%)	Pfam (%)	TIGRfam (%)	InterPro (%)	Enzyme (%)	KEGG (%)
Mycobacterium tuberculosis CDC1551	Mycobacterium tuberculosis CDC1551	NC_002755.2	637000172	Bacteria	Finished	Mycobacterium tuberculosis CDC1551	4403837	4300	1	2	0.66	4235	98.49	1.07	3612	85.2893	0.26	63.16	33.63	76.95	26.19	77.16	22.95	24.86
Mycobacterium tuberculosis F11 (ExPEC)	Mycobacterium tuberculosis F11 (ExPEC)	NC_009565.1	640427123	Bacteria	Finished	Mycobacterium tuberculosis F11 (ExPEC)	4424435	4019	1	2	0.66	3954	98.38	0.32	3612	91.3505	0	69.45	36.45	84.3	28.04	83.93	24.86	26.92
Mycobacterium tuberculosis H37Rv (lab strain)	Mycobacterium tuberculosis H37Rv (lab strain)	NC_000962.2	637000173	Bacteria	Finished	Mycobacterium tuberculosis H37Rv (lab strain)	4411532	4062	1	2	0.66	3997	98.4	0.2	3612	90.3678	0.02	69.1	36.04	83.68	27.94	83.8	24.79	27.1
Mycobacterium tuberculosis KZN 1435 (MDR)	Mycobacterium tuberculosis KZN 1435 (MDR)	NC_012943.1	644736391	Bacteria	Finished	Mycobacterium tuberculosis KZN 1435 (MDR)	4398250	4107	1	2	0.66	4059	98.83	0	3612	88.9874	0.07	68.15	35.67	82.76	27.51	82.98	24.3	26.22
Mycobacterium tuberculosis			Average	Bacteria	Finished	Mycobacterium tuberculosis	4.40951e+06	4122	1	2	0.66	4061.25	98.525	0.3975	3612	88.9987	0.0875	67.465	35.4475	81.9225	27.42	81.9675	24.225	26.275
Strains included	Mycoplasma hyopneumoniae	NC Acession number	Taxon_oid	Domain	Sequencing Status	Mycoplasma hyopneumoniae	Genome size (pb)	Gene Count	Nº Scaffolds	CRISPR Count	GC %	Nº CDS	CDS (%)	Pseudogenes (%)	Positioal orthologs	Ortólogos (%)	HGT (%)	COG (%)	KOG (%)	Pfam (%)	TIGRfam (%)	InterPro (%)	Enzyme (%)	KEGG (%)
Mycoplasma hyopneumoniae 232	Mycoplasma hyopneumoniae 232	NC_006360.1	637000177	Bacteria	Finished	Mycoplasma hyopneumoniae 232	892758	728	1	0	0.29	691	94.92	0	564	81.6208	1.1	59.2	34.48	63.05	33.52	64.7	26.37	33.24
Mycoplasma hyopneumoniae 7448	Mycoplasma hyopneumoniae 7448	NC_007332.1	637000178	Bacteria	Finished	Mycoplasma hyopneumoniae 7448	920079	714	1	0	0.28	677	94.82	1.96	564	83.3087	0.98	61.2	34.87	65.55	34.45	66.53	26.89	33.89
Mycoplasma hyopneumoniae J	Mycoplasma hyopneumoniae J	NC_007295.1	637000179	Bacteria	Finished	Mycoplasma hyopneumoniae J	897405	712	1	0	0.29	675	94.8	1.4	564	83.5556	0.56	60.81	34.69	66.43	34.83	67.13	27.25	33.85
Mycoplasma hyopneumoniae			Average	Bacteria	Finished	Mycoplasma hyopneumoniae	903414	718	1	0	0.286667	681	94.8467	1.12	564	82.8284	0.88	60.4033	34.68	65.01	34.2667	66.12	26.8367	33.66
Strains included	Neisseria meningitidis	NC Acession number	Taxon_oid	Domain	Sequencing Status	Neisseria meningitidis	Genome size (pb)	Gene Count	Nº Scaffolds	CRISPR Count	GC %	Nº CDS	CDS (%)	Pseudogenes (%)	Positioal orthologs	Ortólogos (%)	HGT (%)	COG (%)	KOG (%)	Pfam (%)	TIGRfam (%)	InterPro (%)	Enzyme (%)	KEGG (%)
Neisseria meningitidis 053442	Neisseria meningitidis 053442	NC_010120.1	641228498	Bacteria	Finished	Neisseria meningitidis 053442	2153416	2116	1	1	0.52	2045	96.64	1.18	1409	68.8998	0.28	73.16	32.09	76.84	39.27	77.08	30.67	31.43
Neisseria meningitidis ST-53 a-14	Neisseria meningitidis ST-53 a-14	NC_013016.1	644736394	Bacteria	Finished	Neisseria meningitidis ST-53 a-14	2145295	1943	1	0	0.52	1872	96.35	0	1409	75.2671	0.57	74.88	34.79	79.62	43.23	79.93	32.68	33.66
Neisseria meningitidis FAM18	Neisseria meningitidis FAM18	NC_008767.1	639633045	Bacteria	Finished	Neisseria meningitidis FAM18	2194961	2051	1	0	0.52	1971	96.1	2.63	1409	71.4866	0.29	74.4	33.84	80.3	41.15	80.59	31.89	32.72
Neisseria meningitidis MC58	Neisseria meningitidis MC58	NC_003112.2	637000189	Bacteria	Finished	Neisseria meningitidis MC58	2272360	2226	1	0	0.52	2143	96.27	3.59	1409	65.749	0.94	69	31.36	74.21	38.63	73.41	29.69	30.32
Neisseria meningitidis Z2491	Neisseria meningitidis Z2491	NC_003116.1	637000190	Bacteria	Finished	Neisseria meningitidis Z2491	2184406	2227	1	1	0.52	2145	96.32	3.59	1409	65.6876	0.54	69.42	31.12	76.52	38.21	76.56	28.87	29.77
Neisseria meningitidis			Average	Bacteria	Finished	Neisseria meningitidis	2.19009e+06	2112.6	1	0.4	0.52	2035.2	96.336	2.198	1409	69.418	0.524	72.172	32.64	77.498	40.098	77.514	30.76	31.58
Strains included	Porphyromonas gingivalis	NC Acession number	Taxon_oid	Domain	Sequencing Status	Porphyromonas gingivalis	Genome size (pb)	Gene Count	Nº Scaffolds	CRISPR Count	GC %	Nº CDS	CDS (%)	Pseudogenes (%)	Positioal orthologs	Ortólogos (%)	HGT (%)	COG (%)	KOG (%)	Pfam (%)	TIGRfam (%)	InterPro (%)	Enzyme (%)	KEGG (%)
Porphyromonas gingivalis ATCC 33277	Porphyromonas gingivalis ATCC 33277	NC_010729.1	642555148	Bacteria	Finished	Human Microbiome Project (HMP) Reference Genomes	2354886	2155	1	3	0.48	2090	96.98	0	1484	71.0048	1.48	58.42	28.21	72.95	31.83	73.83	23.9	24.78
Porphyromonas gingivalis TDC60	Porphyromonas gingivalis TDC60	NC_015571.1	650716072	Bacteria	Finished	Porphyromonas gingivalis TDC60	2339898	2283	1	5	0.48	2217	97.11	0	1484	66.9373	0.79	58.96	26.59	67.76	30.53	69.21	22.82	23.61
Porphyromonas gingivalis W83	Porphyromonas gingivalis W83	NC_002950.2	637000209	Bacteria	Finished	Porphyromonas gingivalis W83	2343476	1984	1	4	0.48	1909	96.22	0	1484	77.737	1.36	61.64	29.54	74.8	33.62	76.31	25.1	26.01
Porphyromonas gingivalis			Average	Bacteria	Finished	Porphyromonas gingivalis	2.34609e+06	2140.67	1	4	0.48	2072	96.77	0	1484	71.893	1.21	59.6733	28.1133	71.8367	31.9933	73.1167	23.94	24.8
Strains included	Prochlorococcus marinus	NC Acession number	Taxon_oid	Domain	Sequencing Status	Prochlorococcus marinus	Genome size (pb)	Gene Count	Nº Scaffolds	CRISPR Count	GC %	Nº CDS	CDS (%)	Pseudogenes (%)	Positioal orthologs	Ortólogos (%)	HGT (%)	COG (%)	KOG (%)	Pfam (%)	TIGRfam (%)	InterPro (%)	Enzyme (%)	KEGG (%)
Prochlorococcus marinus AS9601	Prochlorococcus marinus AS9601	NC_008816.1	640069321	Bacteria	Finished	Prochlorococcus marinus AS9601	1669886	1988	1	0	0.31	1939	97.54	0.91	782	40.3301	2.41	58.7	34.1	71.28	34.41	72.43	30.84	34.61
Prochlorococcus marinus MIT 9211	Prochlorococcus marinus MIT 9211	NC_009976.1	641228501	Bacteria	Finished	Prochlorococcus marinus MIT 9211	1688963	1901	1	0	0.38	1856	97.63	0.05	782	42.1336	3.95	61.55	34.61	74.07	36.77	74.8	32.14	36.3
Prochlorococcus marinus MIT 9215	Prochlorococcus marinus MIT 9215	NC_009840.1	640753041	Bacteria	Finished	Prochlorococcus sp. 9215	1738790	2059	1	0	0.31	2014	97.81	1.55	782	38.8282	3.93	57.89	33.17	70.03	33.95	71.1	30.5	34.09
Prochlorococcus marinus MIT 9301	Prochlorococcus marinus MIT 9301	NC_009091.1	640069322	Bacteria	Finished	Prochlorococcus marinus MIT 9301	1641879	1967	1	0	0.31	1921	97.66	0.71	782	40.708	2.54	59.23	34.11	71.68	35.64	72.9	31.11	35.18
Prochlorococcus marinus MIT 9312	Prochlorococcus marinus MIT 9312	NC_007577.1	637000210	Bacteria	Finished	Prochlorococcus marinus MIT 9312	1709204	1860	1	0	0.31	1811	97.37	0.05	782	43.1806	3.33	63.55	36.13	76.45	37.1	77.96	32.96	37.31
Prochlorococcus marinus MIT 9515	Prochlorococcus marinus MIT 9515	NC_008817.1	640069324	Bacteria	Finished	Prochlorococcus marinus MIT 9515	1704176	1968	1	0	0.31	1922	97.66	0.81	782	40.6868	3.56	58.79	34.3	71.8	34.65	72.76	31.1	34.91
Prochlorococcus marinus NATL1A	Prochlorococcus marinus NATL1A	NC_008819.1	640069325	Bacteria	Finished	Prochlorococcus marinus NATL1A	1864731	2251	1	0	0.35	2204	97.91	0.49	782	35.4809	4.75	52.51	30.48	64.68	31.36	65.35	27.5	31.5
Prochlorococcus marinus marinus CCMP 1375	Prochlorococcus marinus marinus CCMP 1375	NC_005042.1	637000213	Bacteria	Finished	Prochlorococcus marinus marinus CCMP1375	1751080	1933	1	0	0.36	1883	97.41	0	782	41.5295	2.64	60.37	35.18	73.46	36.01	73.93	31.71	36.06
Prochlorococcus marinus			Average	Bacteria	Finished	Prochlorococcus marinus	1.72109e+06	1990.88	1	0	0.33	1943.75	97.6237	0.57125	782	40.3597	3.38875	59.0737	34.01	71.6813	34.9862	72.6538	30.9825	34.995
Strains included	Pseudomonas aeruginosa	NC Acession number	Taxon_oid	Domain	Sequencing Status	Pseudomonas aeruginosa	Genome size (pb)	Gene Count	Nº Scaffolds	CRISPR Count	GC %	Nº CDS	CDS (%)	Pseudogenes (%)	Positioal orthologs	Ortólogos (%)	HGT (%)	COG (%)	KOG (%)	Pfam (%)	TIGRfam (%)	InterPro (%)	Enzyme (%)	KEGG (%)
Pseudomonas aeruginosa LESB58	Pseudomonas aeruginosa LESB58	NC_011770.1	643348568	Bacteria	Finished	Pseudomonas aeruginosa LESB58	6601757	6026	1	1	0.66	5925	98.32	0	4743	80.0506	2.69	77.23	33.02	85.1	31.03	84.93	23.13	27.15
Pseudomonas aeruginosa PA7	Pseudomonas aeruginosa PA7	NC_009656.1	640753042	Bacteria	Finished	Pseudomonas aeruginosa PA7	6588339	6396	1	2	0.66	6294	98.41	0.13	4743	75.3575	4.86	72.92	30.38	81.21	29.17	81.19	22.19	25.72
Pseudomonas aeruginosa PAO1	Pseudomonas aeruginosa PAO1	NC_002516.2	637000218	Bacteria	Finished	Pseudomonas aeruginosa PAO1	6264404	5671	1	0	0.67	5568	98.18	0.04	4743	85.1832	0.86	80.97	34.72	88.01	31.99	87.6	24.46	28.81
Pseudomonas aeruginosa UCBPP-PA14	Pseudomonas aeruginosa UCBPP-PA14	NC_008463.1	639279310	Bacteria	Finished	Pseudomonas aeruginosa UCBPP-PA14	6537648	5994	1	2	0.66	5892	98.3	0	4743	80.499	1.75	78.35	33.13	86.07	31.48	85.92	23.31	27.69
Pseudomonas aeruginosa			Average	Bacteria	Finished	Pseudomonas aeruginosa	6498037	6021.75	1	1.25	0.6625	5919.75	98.3025	0.0425	4743	80.2726	2.54	77.3675	32.8125	85.0975	30.9175	84.91	23.2725	27.3425
Strains included	Pseudomonas fluorescens	NC Acession number	Taxon_oid	Domain	Sequencing Status	Pseudomonas fluorescens	Genome size (pb)	Gene Count	Nº Scaffolds	CRISPR Count	GC %	Nº CDS	CDS (%)	Pseudogenes (%)	Positioal orthologs	Ortólogos (%)	HGT (%)	COG (%)	KOG (%)	Pfam (%)	TIGRfam (%)	InterPro (%)	Enzyme (%)	KEGG (%)
Pseudomonas fluorescens Pf0-1	Pseudomonas fluorescens Pf0-1	NC_007492.2	637000221	Bacteria	Finished	Pseudomonas fluorescens Pf0-1	6438405	5857	1	0	0.61	5738	97.97	0.03	3052	53.1893	4.37	77.39	33.62	85.06	31.04	83.17	23.46	27.11
Pseudomonas fluorescens Pf-5	Pseudomonas fluorescens Pf-5	NC_004129.6	637000220	Bacteria	Finished	Pseudomonas fluorescens Pf-5	7074893	6257	1	0	0.63	6142	98.16	0.08	3052	49.6907	8.36	77.82	33.64	85.49	29.77	85.76	23.56	27.2
Pseudomonas fluorescens SBW25	Pseudomonas fluorescens SBW25	NC_012660.1	649633086	Bacteria	Finished	Pseudomonas fluorescens SBW25	7147633	6492	2	0	0.6	6395	98.51	0	3052	47.7248	0	77.05	31.85	81.3	29.04	81.38	22.58	26.93
Pseudomonas fluorescens			Average	Bacteria	Finished	Pseudomonas fluorescens	6886977	6202	1.33333	0	0.613333	6091.67	98.2133	0.0366667	3052	50.2016	4.24333	77.42	33.0367	83.95	29.95	83.4367	23.2	27.08
Strains included	Pseudomonas putida	NC Acession number	Taxon_oid	Domain	Sequencing Status	Pseudomonas putida	Genome size (pb)	Gene Count	Nº Scaffolds	CRISPR Count	GC %	Nº CDS	CDS (%)	Pseudogenes (%)	Positioal orthologs	Ortólogos (%)	HGT (%)	COG (%)	KOG (%)	Pfam (%)	TIGRfam (%)	InterPro (%)	Enzyme (%)	KEGG (%)
Pseudomonas putida F1	Pseudomonas putida F1	NC_009512.1	640427132	Bacteria	Finished	Pseudomonas putida F1	5959964	5423	1	0	0.62	5300	97.73	0.9	3419	64.5094	2.45	76.91	33.8	85.1	32.07	85.43	24.21	28.32
Pseudomonas putida GB-1	Pseudomonas putida GB-1	NC_010322.1	641522645	Bacteria	Finished	Mn II oxidizing P. putida	6078430	5515	1	0	0.62	5417	98.22	0.15	3419	63.1161	4.32	77.37	33.02	85.35	32.51	85.28	23.99	27.89
Pseudomonas putida KT2440	Pseudomonas putida KT2440	NC_002947.3	637000222	Bacteria	Finished	Pseudomonas putida KT2440	6181863	5481	1	0	0.62	5350	97.61	0	3419	63.9065	3.16	76.61	33.19	84.4	31.38	84.66	23.23	27.51
Pseudomonas putida S16	Pseudomonas putida S16	NC_015733.1	650716076	Bacteria	Finished	Pseudomonas putida S16	5984790	5307	1	0	0.62	5218	98.32	0	3419	65.5232	3.09	81.27	33.97	86.53	32.45	86.75	24.5	28.4
Pseudomonas putida W619	Pseudomonas putida W619	NC_010501.1	641522646	Bacteria	Finished	Poplar endophytic bacteria	5774330	5292	1	0	0.61	5194	98.15	0.23	3419	65.826	4.65	77.27	33.69	86.07	32.58	86	24.74	28.97
Pseudomonas putida			Average	Bacteria	Finished	Pseudomonas putida	5.99588e+06	5403.6	1	0	0.618	5295.8	98.006	0.256	3419	64.5762	3.534	77.886	33.534	85.49	32.198	85.624	24.134	28.218
Strains included	Pseudomonas syringae	NC Acession number	Taxon_oid	Domain	Sequencing Status	Pseudomonas syringae	Genome size (pb)	Gene Count	Nº Scaffolds	CRISPR Count	GC %	Nº CDS	CDS (%)	Pseudogenes (%)	Positioal orthologs	Ortólogos (%)	HGT (%)	COG (%)	KOG (%)	Pfam (%)	TIGRfam (%)	InterPro (%)	Enzyme (%)	KEGG (%)
Pseudomonas syringae pv. phaseolicola 1448A	Pseudomonas syringae pv. phaseolicola 1448A	NC_005773.3	637000223	Bacteria	Finished	Pseudomonas syringae pv. phaseolicola 1448A	6112448	5436	3	0	0.58	5327	97.99	2.89	3671	68.9131	1.47	74.5	31.35	83.74	30.89	83.94	23.09	28.64
Pseudomonas syringae pv. syringae B728a	Pseudomonas syringae pv. syringae B728a	NC_007005.1	637000224	Bacteria	Finished	Pseudomonas syringae B728a	6093698	5245	1	1	0.59	5136	97.92	0.9	3671	71.4759	1.33	76.64	33.19	84.73	32.41	85.09	24.06	29.15
Pseudomonas syringae pv. tomato DC3000	Pseudomonas syringae pv. tomato DC3000	NC_004578.1	637000225	Bacteria	Finished	Pseudomonas syringae pv. tomato DC3000	6538260	5721	3	0	0.58	5612	98.09	0.09	3671	65.4134	2.03	73.01	30.03	81.8	29.45	81.21	21.95	26.8
Pseudomonas syringae			Average	Bacteria	Finished	Pseudomonas syringae	6.24814e+06	5467.33	2.33333	0.333333	0.583333	5358.33	98	1.29333	3671	68.6008	1.61	74.7167	31.5233	83.4233	30.9167	83.4133	23.0333	28.1967
Strains included	Ralstonia solanacearum	NC Acession number	Taxon_oid	Domain	Sequencing Status	Ralstonia solanacearum	Genome size (pb)	Gene Count	Nº Scaffolds	CRISPR Count	GC %	Nº CDS	CDS (%)	Pseudogenes (%)	Positioal orthologs	Ortólogos (%)	HGT (%)	COG (%)	KOG (%)	Pfam (%)	TIGRfam (%)	InterPro (%)	Enzyme (%)	KEGG (%)
Ralstonia solanacearum CFBP2957	Ralstonia solanacearum CFBP2957	NC_014307.1	2511231074	Bacteria	Finished	Ralstonia solanacearum CFBP2957	3417386	3367	1	0	0.66	3295	97.86	2.2	2405	72.9894	0	76	32.97	79.77	31.99	79.77	26.37	28.84
Ralstonia solanacearum GMI1000	Ralstonia solanacearum GMI1000	NC_003295.1	637000231	Bacteria	Finished	Ralstonia solanacearum GMI1000	5810922	5204	2	0	0.67	5120	98.39	0.08	2405	46.9727	5.25	74.37	29.88	80.86	29.27	80.75	23.46	28.06
Ralstonia solanacearum Po82	Ralstonia_solanacearum_PSI07_chromosome	NC_014311.1	651053062	Bacteria	Finished	Ralstonia solanacearum Po82	5430263	5080	2	2	0.67	5018	98.78	0	2405	47.9275	1.48	73.44	29.51	76.2	28.33	76.48	21.79	25.98
Ralstonia solanacearum			Average	Bacteria	Finished	Ralstonia solanacearum	4.88619e+06	4550.33	1.66667	0.666667	0.666667	4477.67	98.3433	0.76	2405	55.9632	2.24333	74.6033	30.7867	78.9433	29.8633	79	23.8733	27.6267
Strains included	Rhizobium leguminosarum	NC Acession number	Taxon_oid	Domain	Sequencing Status	Rhizobium leguminosarum	Genome size (pb)	Gene Count	Nº Scaffolds	CRISPR Count	GC %	Nº CDS	CDS (%)	Pseudogenes (%)	Positioal orthologs	Ortólogos (%)	HGT (%)	COG (%)	KOG (%)	Pfam (%)	TIGRfam (%)	InterPro (%)	Enzyme (%)	KEGG (%)
Rhizobium leguminosarum bv. trifolii WSM1325	Rhizobium leguminosarum bv. trifolii WSM1325	NC_012850.1	644736401	Bacteria	Finished	CSP_776821	7418122	7292	6	0	0.61	7232	99.18	3.17	3323	45.9486	1.81	74.78	31.13	81.95	22.28	81.68	21.41	25.26
Rhizobium leguminosarum bv. trifolii WSM2304	Rhizobium leguminosarum bv. trifolii WSM2304	NC_011369.1	643348569	Bacteria	Finished	CSP_776821	6872702	6643	5	0	0.61	6581	99.07	2.5	3323	50.4938	2.92	76.85	32.76	83.41	23.66	82.99	22.75	27.16
Rhizobium leguminosarum bv. viciae 3841	Rhizobium leguminosarum bv. viciae 3841	NC_008380.1	639633055	Bacteria	Finished	Rhizobium leguminosarum bv. viciae 3841	7751309	7357	7	0	0.61	7276	98.9	1.73	3323	45.6707	3.14	75.93	31.85	83.68	22.45	82.93	22.2	26.14
Rhizobium leguminosarum			Average	Bacteria	Finished	Rhizobium leguminosarum	7.34738e+06	7097.33	6	0	0.61	7029.67	99.05	2.46667	3323	47.371	2.62333	75.8533	31.9133	83.0133	22.7967	82.5333	22.12	26.1867
Strains included	Salmonella enterica	NC Acession number	Taxon_oid	Domain	Sequencing Status	Salmonella enterica	Genome size (pb)	Gene Count	Nº Scaffolds	CRISPR Count	GC %	Nº CDS	CDS (%)	Pseudogenes (%)	Positioal orthologs	Ortólogos (%)	HGT (%)	COG (%)	KOG (%)	Pfam (%)	TIGRfam (%)	InterPro (%)	Enzyme (%)	KEGG (%)
Salmonella enterica arizonae sv 62:z4,z23 RSK2980	Salmonella enterica arizonae sv 62:z4,z23 RSK2980	NC_010067.1	641228505	Bacteria	Finished	Salmonella enterica arizonae sv 62:z4,z23 RSK2980	4600800	4695	1	0	0.51	4552	96.95	0.89	2536	55.7118	2.26	70.71	27.52	80.45	35.63	81.43	27.05	30.82
Salmonella enterica Agona SL483	Salmonella enterica Agona SL483	NC_011149.1	642555154	Bacteria	Finished	Salmonella enterica Agona SL483	4836638	4720	2	2	0.52	4614	97.75	0	2536	54.9632	0.68	74.05	29	83.54	36.74	84.3	27.99	32.1
Salmonella enterica enterica sv Choleraesuis SC-B67	Salmonella enterica enterica sv Choleraesuis SC-B67	NC_006905.1	637000251	Bacteria	Finished	Salmonella enterica enterica sv Choleraesuis SC-B67	4944000	4996	3	2	0.52	4782	95.72	2.4	2536	53.0322	0.36	70.32	27.56	82.99	34.95	83.83	26.42	29.88
Salmonella enterica sv Dublin CT_02021853	Salmonella enterica sv Dublin CT_02021853	NC_011205.1	642555155	Bacteria	Finished	Salmonella enterica sv Dublin CT_02021853	4917459	4721	2	0	0.52	4617	97.8	0	2536	54.9274	0.49	73.33	28.7	83.48	36.88	84.13	27.64	31.92
Salmonella enterica enterica sv Enteritidis P125109	Salmonella enterica enterica sv Enteritidis P125109	NC_011294.1	643348572	Bacteria	Finished	Salmonella enterica enterica sv Enteritidis P125109	4685848	4312	1	2	0.52	4206	97.54	0	2536	60.2948	0.14	81.15	32	90.98	40.33	91.7	31.08	35.3
Salmonella enterica enterica sv Gallinarum 287/91	Salmonella enterica enterica sv Gallinarum 287/91	NC_011274.1	643348573	Bacteria	Finished	Salmonella enterica enterica sv Gallinarum 287/91	4658697	4062	1	1	0.52	3965	97.61	0	2536	63.9596	0.07	81.63	32.67	91.41	41.46	91.97	31.81	36.07
Salmonella enterica sv Heidelberg SL476, CVM30485	Salmonella enterica sv Heidelberg SL476, CVM30485	NC_011083.1	642555156	Bacteria	Finished	Salmonella enterica sv Heidelberg SL476, CVM30485	4983515	4884	3	2	0.52	4779	97.85	0.02	2536	53.0655	0.25	72.99	28.38	83.27	35.73	83.89	27.38	31.33
Salmonella enterica sv Newport SL254	Salmonella enterica sv Newport SL254	NC_011080.1	642555157	Bacteria	Finished	Salmonella enterica sv Newport SL254	5007719	4913	3	2	0.52	4805	97.8	0	2536	52.7784	0.16	72.93	28.37	83.17	36.17	83.76	27.29	31.02
Salmonella enterica enterica sv Paratyphi A, ATCC 9150	Salmonella enterica enterica sv Paratyphi A, ATCC 9150	NC_006511.1	637000252	Bacteria	Finished	Salmonella enterica enterica sv Paratyphi A, ATCC 9150	4585229	4295	1	2	0.52	4094	95.32	0.02	2536	61.9443	0	77.3	30.5	87.73	38.98	88.34	29.85	34.13
Salmonella enterica sv Paratyphi A AKU_12601	Salmonella enterica sv Paratyphi A AKU_12601	NC_011147.1	642555158	Bacteria	Finished	Salmonella enterica sv Paratyphi A AKU_12601	4581797	4208	1	2	0.52	4078	96.91	0	2536	62.1873	0.05	78.66	31.06	89.12	39.71	89.78	30.44	34.79
Salmonella enterica enterica sv Paratyphi B, SPB7	Salmonella enterica enterica sv Paratyphi B, SPB7	NC_010102.1	641228506	Bacteria	Finished	Salmonella enterica enterica sv Paratyphi B, SPB7	4858887	5772	1	1	0.52	5620	97.37	0.33	2536	45.1246	0.4	62.16	24.38	70.74	30.54	71.55	23.53	26.68
Salmonella enterica Paratyphi C RKS4594	Salmonella enterica Paratyphi C RKS4594	NC_012125.1	643692035	Bacteria	Finished	Salmonella enterica Paratyphi C RKS4594	4888494	4743	2	2	0.52	4639	97.81	0	2536	54.667	0.11	73.27	28.61	84.31	36.79	85.24	27.64	31.67
Salmonella enterica sv Schwarzengrund CVM19633	Salmonella enterica sv Schwarzengrund CVM19633	NC_011094.1	642555159	Bacteria	Finished	Salmonella enterica sv Schwarzengrund CVM19633	4823887	4730	3	2	0.52	4627	97.82	0	2536	54.8087	0.25	74.06	28.77	83.81	36.45	84.31	27.55	31.88
Salmonella enterica enterica sv Typhimurium LT2	Salmonella enterica enterica sv Typhimurium LT2	NC_003197.1	637000255	Bacteria	Finished	Salmonella enterica enterica sv Typhimurium LT2	4951371	4781	2	3	0.52	4565	95.48	0.79	2536	55.5531	0.63	76.62	29.53	88.14	38	88.81	28.59	32.65
Salmonella enterica enterica sv Typhi Ty2	Salmonella enterica enterica sv Typhi Ty2	NC_004631.1	637000253	Bacteria	Finished	Salmonella enterica enterica sv Typhi Ty2	4791961	4719	1	1	0.52	4505	95.47	3.96	2536	56.293	0.11	72.22	28.59	85.02	37.06	85.76	27.48	31.34
Salmonella enterica			Average	Bacteria	Finished	Salmonella enterica	4.80775e+06	4703.4	1.8	1.6	0.519333	4563.2	97.0133	0.560667	2536	55.9541	0.397333	74.0933	29.0427	84.544	37.028	85.2533	28.116	32.1053
Strains included	Shewanella baltica	NC Acession number	Taxon_oid	Domain	Sequencing Status	Shewanella baltica	Genome size (pb)	Gene Count	Nº Scaffolds	CRISPR Count	GC %	Nº CDS	CDS (%)	Pseudogenes (%)	Positioal orthologs	Ortólogos (%)	HGT (%)	COG (%)	KOG (%)	Pfam (%)	TIGRfam (%)	InterPro (%)	Enzyme (%)	KEGG (%)
Shewanella baltica OS155	Shewanella baltica OS155	NC_009052.1	640069330	Bacteria	Finished	Facultative Metal-reducing Gamma proteobacteria	5342896	4741	5	0	0.46	4570	96.39	1.71	3408	74.5733	0.25	71.97	28.9	83.76	32.02	83.15	23.29	25.46
Shewanella baltica OS185	Shewanella baltica OS185	NC_009665.1	640753049	Bacteria	Finished	Shewanella baltica OS185	5312910	4618	2	2	0.46	4455	96.47	1.32	3408	76.4983	2.12	70.92	29.36	81.14	31.98	81.79	23.28	24.77
Shewanella baltica OS195	Shewanella baltica OS195	NC_009997.1	641228507	Bacteria	Finished	Shewanella 2005	5547544	4857	4	1	0.46	4714	97.06	0.54	3408	72.2953	2.66	69.61	28.06	80.52	31.54	80.81	22.03	24.01
Shewanella baltica OS223	Shewanella baltica OS223	NC_011663.1	643348574	Bacteria	Finished	Shewanella 2005	5358884	4622	4	0	0.46	4482	96.97	0.89	3408	76.0375	2.6	70.81	29.04	81	32.52	81.59	23.32	24.69
Shewanella baltica			Average	Bacteria	Finished	Shewanella baltica	5.39056e+06	4709.5	3.75	0.75	0.46	4555.25	96.7225	1.115	3408	74.8511	1.9075	70.8275	28.84	81.605	32.015	81.835	22.98	24.7325
Strains included	Shigella flexneri	NC Acession number	Taxon_oid	Domain	Sequencing Status	Shigella flexneri	Genome size (pb)	Gene Count	Nº Scaffolds	CRISPR Count	GC %	Nº CDS	CDS (%)	Pseudogenes (%)	Positioal orthologs	Ortólogos (%)	HGT (%)	COG (%)	KOG (%)	Pfam (%)	TIGRfam (%)	InterPro (%)	Enzyme (%)	KEGG (%)
Shigella flexneri 2a 2457T	Shigella flexneri 2a 2457T	NC_004741.1	637000263	Bacteria	Finished	Shigella flexneri 2a 2457T	4599354	4604	1	0	0.51	4397	95.5	7.15	3315	75.3923	0.24	75.09	28.37	88.75	34.23	87.05	26.85	28.78
Shigella flexneri 2a 301	Shigella flexneri 2a 301	NC_004337.2	637000264	Bacteria	Finished	Shigella flexneri 2a 301	4828821	4865	2	0	0.51	4650	95.58	4.25	3315	71.2903	0.23	74.76	26.95	88.41	32.93	86.91	25.57	27.77
Shigella flexneri 5 8401	Shigella flexneri 5 8401	NC_008258.1	637000265	Bacteria	Finished	Shigella flexneri 5 8401	4574284	4466	1	0	0.51	4271	95.63	3.47	3315	77.6165	0.11	77.16	29.06	88.74	35.38	88.04	27.77	29.53
Shigella flexneri			Average	Bacteria	Finished	Shigella flexneri	4.66749e+06	4645	1.33333	0	0.51	4439.33	95.57	4.95667	3315	74.7664	0.193333	75.67	28.1267	88.6333	34.18	87.3333	26.73	28.6933
Genome Name / Sample Name	Staphylococcus aureus	NC Acession number	Taxon_oid	Domain	Sequencing Status	Staphylococcus aureus	Genome size (pb)	Gene Count	Scaffold Count	CRISPR Count	GC %	CDS Count	CDS %	Pseudo Genes %	Positional_orthologs	Orthologs %	Horizontally Transferred %	COG %	KOG %	Pfam %	TIGRfam %	InterPro %	Enzyme %	KEGG %
Staphylococcus aureus RF122	Staphylococcus aureus RF122	NC_007622.1	637000272	Bacteria	Finished	Staphylococcus aureus RF122	2742531	2690	1	0	0.33	2579	95.87	2.38	1836	71.1904	0.82	70.74	33.27	81.26	37.47	81.71	27.92	32.04
Staphylococcus aureus aureus COL	Staphylococcus aureus aureus COL	NC_002951.2	637000273	Bacteria	Finished	Staphylococcus aureus aureus COL	2813862	2759	2	0	0.33	2652	96.12	1.23	1836	69.2308	0.07	70.82	33.31	80.86	37.44	81.15	27.15	31.35
Staphylococcus aureus aureus ED133	Staphylococcus aureus aureus ED133	CP001996?	648231716	Bacteria	Finished	Staphylococcus aureus aureus ED133	2832478	2728	1	0	0.33	2653	97.25	0.04	1836	69.2047	0.37	71.92	33.28	82.15	37.5	82.59	25.99	30.54
Staphylococcus aureus aureus JH1	Staphylococcus aureus aureus JH1	NC_009632.1	640753052	Bacteria	Finished	Single Microbes 2005 CSP	2936936	2935	2	0	0.33	2820	96.08	1.4	1836	65.1064	0.03	69.88	31.58	80.92	36.12	81.09	26.24	30.12
Staphylococcus aureus aureus JH9	Staphylococcus aureus aureus JH9	NC_009487.1	640427145	Bacteria	Finished	Single Microbes 2005 CSP	2937129	2872	2	0	0.33	2753	95.86	0.97	1836	66.6909	0	71.24	32.28	82.42	36.8	82.56	26.78	30.81
Staphylococcus aureus aureus MRSA252	Staphylococcus aureus aureus MRSA252	NC_002952.2	637000274	Bacteria	Finished	Staphylococcus aureus aureus MRSA252	2902619	2844	1	0	0.33	2733	96.1	2.71	1836	67.1789	0.21	70.32	32.49	80.94	35.65	81.08	26.37	30.38
Staphylococcus aureus aureus MSSA476	Staphylococcus aureus aureus MSSA476	NC_002953.3	637000275	Bacteria	Finished	Staphylococcus aureus aureus MSSA476	2820454	2752	2	0	0.33	2638	95.86	1.45	1836	69.5982	0.22	71.11	32.92	81.83	37.79	81.83	26.85	31.14
Staphylococcus aureus aureus Mu3	Staphylococcus aureus aureus Mu3	NC_009782.1	640753053	Bacteria	Finished	Staphylococcus aureus aureus Mu3	2880168	2776	1	0	0.33	2698	97.19	0	1836	68.0504	0	73.2	33.29	83.18	37.25	83.61	27.16	31.48
Staphylococcus aureus aureus MW2	Staphylococcus aureus aureus MW2	NC_003923.1	637000276	Bacteria	Finished	Staphylococcus aureus aureus MW2	2820462	2747	1	0	0.33	2632	95.81	0	1836	69.7568	0	71.82	33.13	81.94	37.79	82.13	26.87	31.49
Staphylococcus aureus aureus N315	Staphylococcus aureus aureus N315	NC_002745.2	637000278	Bacteria	Finished	Staphylococcus aureus aureus N315	2839469	2734	2	0	0.33	2620	95.83	0.04	1836	70.0763	0	74.47	33.94	83.21	37.56	83.43	27.83	32
Staphylococcus aureus aureus NCTC 8325	Staphylococcus aureus aureus NCTC 8325	NC_007795.1	637000279	Bacteria	Finished	Staphylococcus aureus aureus NCTC 8325	2821361	3006	1	0	0.33	2894	96.27	0.07	1836	63.4416	0.43	66.1	30.37	75.85	34.63	76.05	25.05	28.54
Staphylococcus aureus aureus Newman	Staphylococcus aureus aureus Newman	NC_009641.1	640753054	Bacteria	Finished	Staphylococcus aureus aureus Newman	2878897	2726	1	0	0.33	2614	95.89	0	1836	70.2372	0.04	72.41	33.64	83.53	38.85	83.46	27.37	31.4
Staphylococcus aureus aureus USA300	Staphylococcus aureus aureus USA300	NC_007793.1	637000280	Bacteria	Finished	Staphylococcus aureus aureus USA300	2917469	2725	4	0	0.33	2620	96.15	0.59	1836	70.0763	0.04	73.83	34.13	84.48	38.53	84.62	28.33	32.77
Staphylococcus aureus aureus USA300_TCH1516	Staphylococcus aureus aureus USA300_TCH1516	NC_010079.1	643692036	Bacteria	Finished	Staphylococcus aureus aureus USA300_TCH1516	2903081	2774	3	0	0.33	2689	96.94	0.04	1836	68.2782	0.04	68.89	31.58	78.98	35.62	78.95	26.53	29.99
Staphylococcus aureus			Average	Bacteria	Finished	Staphylococcus aureus	2860494	2790.57	1.71429	0	0.33	2685.36	96.23	0.78	1836	68.4369	0.162143	71.1964	32.8007	81.5393	37.0714	81.7329	26.8886	31.0036
Strains included	Streptococcus equi	NC Acession number	Taxon_oid	Domain	Sequencing Status	Streptococcus equi	Genome size (pb)	Gene Count	Nº Scaffolds	CRISPR Count	GC %	Nº CDS	CDS (%)	Pseudogenes (%)	Positioal orthologs	Ortólogos (%)	HGT (%)	COG (%)	KOG (%)	Pfam (%)	TIGRfam (%)	InterPro (%)	Enzyme (%)	KEGG (%)
Streptococcus equi equi 4047	Streptococcus equi equi 4047	NC_012471.1	643692038	Bacteria	Finished	Streptococcus equi equi 4047	2253793	2095	1	1	0.41	2001	95.51	0	1431	71.5142	2.67	70.93	29.93	81.15	35.8	80.24	26.87	30.02
Streptococcus equi zooepidemicus H70	Streptococcus equi zooepidemicus H70	NC_012470.1	643692039	Bacteria	Finished	Streptococcus equi zooepidemicus H70	2149868	1961	1	2	0.42	1869	95.31	0	1431	76.565	0.87	73.28	33.5	82.36	38.45	82.36	29.47	33.15
Streptococcus equi zooepidemicus MGCS10565	Streptococcus equi zooepidemicus MGCS10565	NC_011134.1	642555163	Bacteria	Finished	Streptococcus equi zooepidemicus MGCS10565	2024171	1965	1	2	0.42	1893	96.34	0	1431	75.5943	1.73	71.81	31.91	79.8	37.35	80.2	28.19	31.7
Streptococcus equi			Average	Bacteria	Finished	Streptococcus equi	2.14261e+06	2007	1	1.66667	0.416667	1921	95.72	0	1431	74.5578	1.75667	72.0067	31.78	81.1033	37.2	80.9333	28.1767	31.6233
Strains included	Streptococcus pneumoniae	NC Acession number	Taxon_oid	Domain	Sequencing Status	Streptococcus pneumoniae	Genome size (pb)	Gene Count	Nº Scaffolds	CRISPR Count	GC %	Nº CDS	CDS (%)	Pseudogenes (%)	Positioal orthologs	Ortólogos (%)	HGT (%)	COG (%)	KOG (%)	Pfam (%)	TIGRfam (%)	InterPro (%)	Enzyme (%)	KEGG (%)
Streptococcus pneumoniae 670-6B	Streptococcus pneumoniae 670-6B	NC_014498.1	648028055	Bacteria	Finished	Streptococcus pneumoniae 670-6B	2240045	2416	1	0	0.4	2352	97.35	0	1345	57.1854	0.17	68	28.68	77.81	32.62	77.15	26.41	29.14
Streptococcus pneumoniae 70585	Streptococcus pneumoniae 70585	NC_012468.1	643692040	Bacteria	Finished	Streptococcus pneumoniae 70585	2184682	2272	1	0	0.4	2202	96.92	0	1345	61.0808	0.26	69.89	30.28	79.67	34.15	78.21	27.9	31.12
Streptococcus pneumoniae AP200	Streptococcus pneumoniae AP200	NC_014494.1	648028056	Bacteria	Finished	Streptococcus pneumoniae AP200	2130580	2284	1	0	0.4	2216	97.02	0.09	1345	60.6949	0.48	70.97	30.3	80.91	34.76	79.77	27.8	31.09
Streptococcus pneumoniae 23F ST81, ATCC 700669	Streptococcus pneumoniae 23F ST81, ATCC 700669	NC_011900.1	643348576	Bacteria	Finished	Streptococcus pneumoniae 23F ST81, ATCC 700669	2221315	2079	1	0	0.39	1990	95.72	0	1345	67.5879	0.48	74.22	33.04	82.73	37.42	82.92	30.06	33.38
Streptococcus pneumoniae CGSP14	Streptococcus pneumoniae CGSP14	NC_010582.1	641522651	Bacteria	Finished	Streptococcus pneumoniae CGSP14	2209198	2276	1	0	0.39	2206	96.92	0	1345	60.9701	0.13	71.57	30.71	80.58	33.88	80.05	28.25	30.84
Streptococcus pneumoniae D39	Streptococcus pneumoniae D39	NC_008533.1	639633061	Bacteria	Finished	Streptococcus pneumoniae D39	2046115	2090	1	0	0.4	1993	95.36	3.78	1345	67.4862	0.14	71.72	32.58	81.77	36.32	80.96	30	33.78
Streptococcus pneumoniae G54 (MLST ST63)	Streptococcus pneumoniae G54 (MLST ST63)	NC_011072.1	642555164	Bacteria	Finished	Streptococcus pneumoniae G54 (MLST ST63)	2078953	2185	1	0	0.4	2115	96.8	0	1345	63.5934	0	72.59	31.4	81.46	35.19	80.23	28.92	31.85
Streptococcus pneumoniae Hungary19A-6	Streptococcus pneumoniae Hungary19A-6	NC_010380.1	641522652	Bacteria	Finished	Streptococcus pneumoniae Hungary19A-6	2245615	2222	1	0	0.4	2155	96.98	0	1345	62.413	0.18	70.16	30.78	79.16	35.96	79.16	28.67	31.77
Streptococcus pneumoniae JJA	Streptococcus pneumoniae JJA	NC_012466.1	643692041	Bacteria	Finished	Streptococcus pneumoniae JJA	2120234	2193	1	0	0.4	2123	96.81	0	1345	63.3537	0	71.04	30.41	79.98	35.25	79.66	27.91	31.28
Streptococcus pneumoniae P1031	Streptococcus pneumoniae P1031	NC_012467.1	643692042	Bacteria	Finished	Streptococcus pneumoniae P1031	2111882	2143	1	0	0.4	2073	96.73	0	1345	64.8818	0.09	70.56	31.03	79.42	35.88	79	28.46	31.82
Streptococcus pneumoniae R6	Streptococcus pneumoniae R6	NC_003098.1	637000289	Bacteria	Finished	Streptococcus pneumoniae R6	2038615	2141	1	0	0.4	2043	95.42	0	1345	65.8346	0	73.98	31.95	81.83	35.5	80.85	29.75	33.3
Streptococcus pneumoniae Taiwan19F-14	Streptococcus pneumoniae Taiwan19F-14	NC_012469.1	643692043	Bacteria	Finished	Streptococcus pneumoniae Taiwan19F-14	2112148	2114	1	0	0.4	2044	96.69	0	1345	75.5943	0	71.43	31.6	80.42	36.75	80.04	28.95	31.93
Streptococcus pneumoniae TCH8431/19A	Streptococcus pneumoniae TCH8431/19A	NC_014251.1	648028057	Bacteria	Finished	Human Microbiome Project (HMP) Reference Genomes	2088772	2354	1	0	0.4	2275	96.64	0	1345	59.1209	0.04	67.93	29.1	76.81	33.22	76.25	26.68	29.31
Streptococcus pneumoniae TIGR4	Streptococcus pneumoniae TIGR4	NC_003028.3	637000290	Bacteria	Finished	Streptococcus pneumoniae TIGR4	2160837	2298	1	0	0.4	2200	95.74	4.61	1345	61.1364	0.3	67.1	29.85	77.5	33.77	76.68	27.55	30.59
Streptococcus pneumoniae			Average	Bacteria	Finished	Streptococcus pneumoniae	2.14207e+06	2219.07	1	0	0.398571	2141.93	96.5071	0.605714	1345	63.6381	0.162143	70.7971	30.8364	80.0036	35.0479	79.3521	28.3793	31.5143
Strains included	Streptococcus suis	NC Acession number	Taxon_oid	Domain	Sequencing Status	Streptococcus suis	Genome size (pb)	Gene Count	Nº Scaffolds	CRISPR Count	GC %	Nº CDS	CDS (%)	Pseudogenes (%)	Positioal orthologs	Ortólogos (%)	HGT (%)	COG (%)	KOG (%)	Pfam (%)	TIGRfam (%)	InterPro (%)	Enzyme (%)	KEGG (%)
Streptococcus suis 05ZYH33	Streptococcus suis 05ZYH33	NC_009442.1	640427146	Bacteria	Finished	Streptococcus suis 05ZYH33	2096309	2274	1	0	0.41	2186	96.13	0	1338	61.2077	0.22	71.94	31.35	78.89	32.59	79.07	26.25	28.67
Streptococcus suis 98HAH33	Streptococcus suis 98HAH33	NC_009443.1	640427147	Bacteria	Finished	Streptococcus suis 98HAH33	2095698	2276	1	0	0.41	2189	96.18	0	1338	61.1238	0.09	70.83	30.58	78.47	32.51	79.26	26.76	28.95
Streptococcus suis BM407	Streptococcus suis BM407	NC_012926.1	644736407	Bacteria	Finished	Streptococcus suis BM407	2170808	2024	2	1	0.41	1947	96.2	0	1338	68.7211	0.4	75.2	33.35	83.94	37.06	83.84	29.3	31.62
Streptococcus suis P1/7	Streptococcus suis P1/7	NC_012925.1	644736408	Bacteria	Finished	Streptococcus suis P1/7	2007491	1905	1	0	0.41	1824	95.75	0	1338	73.3553	0	76.9	34.86	83.99	38.69	83.99	30.6	33.07
Streptococcus suis SC84	Streptococcus suis SC84	NC_012924.1	644736409	Bacteria	Finished	Streptococcus suis SC84	2095898	1979	1	0	0.41	1898	95.91	0	1338	70.4953	0.05	75.64	34.06	83.88	37.54	83.63	29.51	32.09
Streptococcus suis ST3	Streptococcus suis ST3	NC_015433.1	650716093	Bacteria	Finished	Streptococcus suis ST3	2028815	2018	1	2	0.41	1952	96.73	0	1338	68.5451	0.69	76.96	32.76	81.32	36.52	81.32	27.7	30.43
Streptococcus suis			Average	Bacteria	Finished	Streptococcus suis	2.0825e+06	2079.33	1.16667	0.5	0.41	1999.33	96.15	0	1338	67.2414	0.241667	74.5783	32.8267	81.7483	35.8183	81.8517	28.3533	30.805
Strains included	Streptococcus thermophilus	NC Acession number	Taxon_oid	Domain	Sequencing Status	Streptococcus thermophilus	Genome size (pb)	Gene Count	Nº Scaffolds	CRISPR Count	GC %	Nº CDS	CDS (%)	Pseudogenes (%)	Positioal orthologs	Ortólogos (%)	HGT (%)	COG (%)	KOG (%)	Pfam (%)	TIGRfam (%)	InterPro (%)	Enzyme (%)	KEGG (%)
Streptococcus thermophilus CNRZ1066	Streptococcus thermophilus CNRZ1066	NC_006449.1	637000302	Bacteria	Finished	Streptococcus thermophilus CNRZ1066	1796226	2020	1	1	0.39	1915	94.8	0	1324	69.1384	0.59	72.52	32.48	79.11	34.95	80.3	27.43	29.9
Streptococcus thermophilus LMD-9	Streptococcus thermophilus LMD-9	NC_008532.1	639633062	Bacteria	Finished	Lactic Acid Bacteria	1864178	1820	3	3	0.39	1716	94.29	0	1324	77.1562	1.1	69.34	33.79	76.04	38.13	76.65	28.08	30.66
Streptococcus thermophilus LMG 18311	Streptococcus thermophilus LMG 18311	NC_006448.1	637000303	Bacteria	Finished	Streptococcus thermophilus LMG 18311	1796846	1994	1	2	0.39	1889	94.73	0	1324	70.09	0.35	72.87	33.15	79.64	35.66	80.34	27.88	30.44
Streptococcus thermophilus			Average	Bacteria	Finished	Streptococcus thermophilus	1.81908e+06	1944.67	1.66667	2	0.39	1840	94.6067	0	1324	72.1282	0.68	71.5767	33.14	78.2633	36.2467	79.0967	27.7967	30.3333
Strains included	Sulfolobus islandicus	NC Acession number	Taxon_oid	Domain	Sequencing Status	Sulfolobus islandicus	Genome size (pb)	Gene Count	Nº Scaffolds	CRISPR Count	GC %	Nº CDS	CDS (%)	Pseudogenes (%)	Positioal orthologs	Ortólogos (%)	HGT (%)	COG (%)	KOG (%)	Pfam (%)	TIGRfam (%)	InterPro (%)	Enzyme (%)	KEGG (%)
Sulfolobus islandicus L.D.8.5	Sulfolobus islandicus L.D.8.5	NC_013769.1	646311959	Archaea	Finished	LGT in Sulfolobus islandicus	2748647	2996	2	5	0.35	2948	98.4	0	2013	68.2836	2.5	62.32	32.64	67.72	19.36	70.49	19.69	21.86
Sulfolobus islandicus L.S.2.15	Sulfolobus islandicus L.S.2.15	NC_012589.1	643692044	Archaea	Finished	LGT in Sulfolobus islandicus	2736272	3068	1	3	0.35	3020	98.44	9.26	2013	66.6556	0.85	63.4	32.59	68.84	19.39	71.02	19.98	21.94
Sulfolobus islandicus M.14.25	Sulfolobus islandicus M.14.25	NC_012588.1	643692045	Archaea	Finished	LGT in Sulfolobus islandicus	2608832	2900	1	3	0.35	2853	98.38	8.48	2013	70.5573	0.9	64.72	33.66	69.69	20.31	72.28	20.52	23
Sulfolobus islandicus M.14.25	Sulfolobus islandicus M.14.25	NC_012588.1	643692045	Archaea	Finished	LGT in Sulfolobus islandicus	2608832	2900	1	3	0.35	2853	98.38	8.48	2013	70.5573	0.9	64.72	33.66	69.69	20.31	72.28	20.52	23
Sulfolobus islandicus M.16.27	Sulfolobus islandicus M.16.27	NC_012632.1	643692046	Archaea	Finished	LGT in Sulfolobus islandicus	2692402	2956	1	5	0.35	2909	98.41	8.59	2013	69.199	0.68	64.24	33.73	69.49	19.99	72.09	20.5	22.83
Sulfolobus islandicus M.16.4	Sulfolobus islandicus M.16.4	NC_012726.1	643692047	Archaea	Finished	LGT in Sulfolobus islandicus	2586647	2869	1	2	0.35	2820	98.29	3.03	2013	71.383	0.94	64.48	34.12	69.5	20.11	72.32	20.88	23.11
Sulfolobus islandicus Y.G.57.14	Sulfolobus islandicus Y.G.57.14	NC_012622.1	643692048	Archaea	Finished	LGT in Sulfolobus islandicus	2702058	3079	1	2	0.35	3031	98.44	4.19	2013	66.4137	0.65	63.3	31.6	68.17	19.78	70.61	19.52	21.57
Sulfolobus islandicus Y.N.15.51	Sulfolobus islandicus Y.N.15.51	NC_012623.1	643692049	Archaea	Finished	LGT in Sulfolobus islandicus	2854410	3318	2	2	0.35	3270	98.55	11.15	2013	61.5596	1.39	61.21	30.32	67.12	18.69	69.68	18.72	20.37
Sulfolobus islandicus			Average	Bacteria	Finished	Sulfolobus islandicus	2.69226e+06	3010.75	1.25	3.125	0.35	2963	98.4112	6.6475	2013	68.0762	1.10125	63.5487	32.79	68.7775	19.7425	71.3462	20.0412	22.21
Strains included	Wolbachia endosymbiont	NC Acession number	Taxon_oid	Domain	Sequencing Status	Wolbachia endosymbiont	Genome size (pb)	Gene Count	Nº Scaffolds	CRISPR Count	GC %	Nº CDS	CDS (%)	Pseudogenes (%)	Positioal orthologs	Ortólogos (%)	HGT (%)	COG (%)	KOG (%)	Pfam (%)	TIGRfam (%)	InterPro (%)	Enzyme (%)	KEGG (%)
Wolbachia endosymbiont of Culex quinquefasciatus Pel	Wolbachia endosymbiont of Culex quinquefasciatus Pel	NC_010981.1	642555168	Bacteria	Finished	Wolbachia endosymbiont of Culex quinquefasciatus Pel	1482455	1312	1	0	0.34	1275	97.18	0	601	47.1373	1.14	61.97	36.59	74.16	35.59	69.66	24.16	30.64
Wolbachia endosymbiont of Drosophila melanogaster	Wolbachia endosymbiont of Drosophila melanogaster	NC_002978.6	637000339	Bacteria	Finished	Wolbachia endosymbiont of Drosophila melanogaster	1267782	1312	1	0	0.35	1268	96.65	5.56	601	47.3975	0.91	57.39	34.83	69.51	35.9	67.38	24.16	30.95
Wolbachia endosymbiont TRS of Brugia malayi	Wolbachia endosymbiont TRS of Brugia malayi	NC_006833.1	637000340	Bacteria	Finished	Wolbachia endosymbiont TRS of Brugia malayi	1080084	940	1	0	0.34	900	95.74	10.11	601	66.7778	4.79	63.62	41.06	72.66	43.3	72.98	31.6	41.49
Wolbachia endosymbiont			Average	Bacteria	Finished	Wolbachia endosymbiont	1.27677e+06	1188	1	0	0.343333	1147.67	96.5233	5.22333	601	53.7708	2.28	60.9933	37.4933	72.11	38.2633	70.0067	26.64	34.36
Strains included	Xanthomonas campestris	NC Acession number	Taxon_oid	Domain	Sequencing Status	Xanthomonas campestris	Genome size (pb)	Gene Count	Nº Scaffolds	CRISPR Count	GC %	Nº CDS	CDS (%)	Pseudogenes (%)	Positioal orthologs	Ortólogos (%)	HGT (%)	COG (%)	KOG (%)	Pfam (%)	TIGRfam (%)	InterPro (%)	Enzyme (%)	KEGG (%)
Xanthomonas campestris pv campestris 8004	Xanthomonas campestris pv campestris 8004	NC_007086.1	637000343	Bacteria	Finished	Xanthomonas campestris pv campestris 8004	5148708	4346	1	0	0.65	4273	98.32	0	2961	69.2956	0.9	72.09	32.67	81.71	30.17	82.35	25.38	27.82
Xanthomonas campestris pv campestris ATCC 33913	Xanthomonas campestris pv campestris ATCC 33913	NC_003902.1	637000344	Bacteria	Finished	Xanthomonas campestris pv campestris ATCC 33913	5076188	4254	1	0	0.65	4181	98.28	0	2961	70.8204	0.12	73.65	33.29	83.15	30.58	83.59	25.88	28.28
Xanthomonas campestris pv campestris B100	Xanthomonas campestris pv campestris B100	NC_010688.1	642555169	Bacteria	Finished	Xanthomonas campestris pv campestris B100	5079002	4529	1	0	0.65	4467	98.63	0	2961	66.2861	3.16	69.38	31.02	79.09	29.01	79.47	24.2	26.41
Xanthomonas campestris pv vesicatoria 85-10	Xanthomonas campestris pv vesicatoria 85-10	NC_007508.1	637000345	Bacteria	Finished	Xanthomonas campestris pv vesicatoria 85-10	5420152	4800	5	0	0.65	4726	98.46	0	2961	62.6534	6.67	68.46	30.23	78.67	28.83	78.67	23.75	26.02
Xanthomonas campestris			Average	Bacteria	Finished	Xanthomonas campestris	5.18101e+06	4482.25	2	0	0.65	4411.75	98.4225	0	2961	67.2639	2.7125	70.895	31.8025	80.655	29.6475	81.02	24.8025	27.1325
Strains included	Xanthomonas oryzae	NC Acession number	Taxon_oid	Domain	Sequencing Status	Xanthomonas oryzae	Genome size (pb)	Gene Count	Nº Scaffolds	CRISPR Count	GC %	Nº CDS	CDS (%)	Pseudogenes (%)	Positioal orthologs	Ortólogos (%)	HGT (%)	COG (%)	KOG (%)	Pfam (%)	TIGRfam (%)	InterPro (%)	Enzyme (%)	KEGG (%)
Xanthomonas oryzae pv. oryzae KACC10331	Xanthomonas oryzae pv. oryzae KACC10331	NC_006834.1	637000346	Bacteria	Finished	Xanthomonas oryzae pv. oryzae KACC10331	4941439	4300	1	1	0.64	4227	98.3	3.42	2986	70.6411	0.16	67.93	28.49	84.02	27.93	83.88	23.09	24.51
Xanthomonas oryzae pv oryzae MAFF 311018	Xanthomonas oryzae pv oryzae MAFF 311018	NC_007705.1	637000347	Bacteria	Finished	Xanthomonas oryzae pv oryzae MAFF 311018	4940217	4443	1	1	0.64	4372	98.4	0	2986	68.2983	0.74	68.85	27.35	83.19	27.28	82.13	22.3	24.04
Xanthomonas oryzae pv. oryzae PXO99A	Xanthomonas oryzae pv. oryzae PXO99A	NC_010717.1	642555170	Bacteria	Finished	Xanthomonas oryzae pv. oryzae PXO99A	5240075	5048	1	1	0.64	4988	98.81	0	2986	59.8637	2.02	62.42	24.62	74.7	24.8	73.4	19.69	21.99
Xanthomonas oryzae			Average	Bacteria	Finished	Xanthomonas oryzae	5040577	4597	1	1	0.64	4529	98.5033	1.14	2986	66.2677	0.973333	66.4	26.82	80.6367	26.67	79.8033	21.6933	23.5133
Strains included	Xylella fastidiosa	NC Acession number	Taxon_oid	Domain	Sequencing Status	Xylella fastidiosa	Genome size (pb)	Gene Count	Nº Scaffolds	CRISPR Count	GC %	Nº CDS	CDS (%)	Pseudogenes (%)	Positioal orthologs	Ortólogos (%)	HGT (%)	COG (%)	KOG (%)	Pfam (%)	TIGRfam (%)	InterPro (%)	Enzyme (%)	KEGG (%)
Xylella fastidiosa 9a5c	Xylella fastidiosa 9a5c	NC_002488.3	637000348	Bacteria	Finished	Xylella fastidiosa 9a5c	2731750	2895	3	0	0.53	2832	97.82	0	1541	54.4138	6.63	59.21	26.53	63.11	30.22	64.04	23.01	25.15
Xylella fastidiosa M12	Xylella fastidiosa M12	NC_010513.1	641522659	Bacteria	Finished	WFO-LANL Proposal	2475130	2365	1	0	0.52	2309	97.63	8.67	1541	66.7388	0.21	67.19	31.37	71.54	35.48	72.22	27.78	29.43
Xylella fastidiosa M23	Xylella fastidiosa M23	NC_010577.1	641522660	Bacteria	Finished	WFO-LANL Proposal	2573987	2295	2	0	0.52	2238	97.52	1.61	1541	68.8561	0.52	69.8	32.51	74.64	37.08	75.64	28.54	30.89
Xylella fastidiosa Temecula1	Xylella fastidiosa Temecula1	NC_004556.1	637000349	Bacteria	Finished	Xylella fastidiosa Temecula1	2521148	2102	2	0	0.52	2041	97.1	0.24	1541	75.5022	0.05	74.22	35.35	79.35	39.82	79.97	30.92	33.11
Xylella fastidiosa			Average	Bacteria	Finished	Xylella fastidiosa	2.5755e+06	2414.25	2	0	0.5225	2355	97.5175	2.63	1541	66.3778	1.8525	67.605	31.44	72.16	35.65	72.9675	27.5625	29.645
Strains included	Yersinia pestis	NC Acession number	Taxon_oid	Domain	Sequencing Status	Yersinia pestis	Genome size (pb)	Gene Count	Nº Scaffolds	CRISPR Count	GC %	Nº CDS	CDS (%)	Pseudogenes (%)	Positioal orthologs	Ortólogos (%)	HGT (%)	COG (%)	KOG (%)	Pfam (%)	TIGRfam (%)	InterPro (%)	Enzyme (%)	KEGG (%)
Yersinia pestis Angola	Yersinia pestis Angola	NC_010159.1	641228512	Bacteria	Finished	Yersinia pestis Angola	4687014	4439	3	1	0.48	4322	97.36	6.24	2686	62.1472	0.05	74.68	27.24	81.26	33.59	79.88	24.87	29.89
Yersinia pestis Antiqua	Yersinia pestis Antiqua	NC_008150.1	637000350	Bacteria	Finished	WFO-LLNL proposal	4879836	4576	4	3	0.48	4368	95.45	0.09	2686	61.4927	0	77.21	27.73	84.33	34.86	82.6	25.17	30.94
Yersinia pestis bv Microtus 91001	Yersinia pestis bv Microtus 91001	NC_005810.1	637000354	Bacteria	Finished	Yersinia pestis bv Microtus 91001	4803217	4462	5	2	0.48	4266	95.61	2.78	2686	62.963	0.09	73.06	27.68	82.09	35.25	81.76	24.99	30.93
Yersinia pestis CO-92	Yersinia pestis CO-92	NC_003143.1	637000351	Bacteria	Finished	Yersinia pestis CO-92	4829855	4368	4	3	0.48	4157	95.17	2.08	2686	64.6139	0	75.05	28	84.13	35.71	83.1	25.32	31.09
Yersinia pestis KIM 10	Yersinia pestis KIM 10	NC_004088.1	637000352	Bacteria	Finished	Yersinia pestis KIM 10	4701745	4445	2	3	0.48	4240	95.39	0.85	2686	63.3491	0.76	73.27	27.56	80.2	34.29	79.89	25.04	30.08
Yersinia pestis Nepal516	Yersinia pestis Nepal516	NC_008149.1	637000353	Bacteria	Finished	WFO-LLNL proposal	4646286	4306	3	1	0.48	4097	95.15	0.07	2686	65.5602	0	77.66	28.8	84.37	35.83	83.56	26.41	32
Yersinia pestis Pestoides F	Yersinia pestis Pestoides F	NC_009381.1	640427152	Bacteria	Finished	WFO-LLNL proposal	4725862	4359	3	4	0.48	4158	95.39	2.06	2686	64.5984	0.02	77.13	28.84	84.74	36.48	84.61	26.27	31.84
Yersinia pestis Z176003	Yersinia pestis Z176003	NC_014029.1	646564590	Bacteria	Finished	Yersinia pestis Z176003	4725788	3780	4	4	0.48	3693	97.7	0.03	2686	72.7322	0.03	83.97	32.2	90.66	39.84	90.16	29.39	35.13
Yersinia pestis			Average	Bacteria	Finished	Yersinia pestis	4.74995e+06	4341.88	3.5	2.625	0.48	4162.62	95.9025	1.775	2686	64.6821	0.11875	76.5037	28.5063	83.9725	35.7313	83.195	25.9325	31.4875
Strains included	Yersinia pseudotuberculosis	NC Acession number	Taxon_oid	Domain	Sequencing Status	Yersinia pseudotuberculosis	Genome size (pb)	Gene Count	Nº Scaffolds	CRISPR Count	GC %	Nº CDS	CDS (%)	Pseudogenes (%)	Positioal orthologs	Ortólogos (%)	HGT (%)	COG (%)	KOG (%)	Pfam (%)	TIGRfam (%)	InterPro (%)	Enzyme (%)	KEGG (%)
Yersinia pseudotuberculosis IP 31758	Yersinia pseudotuberculosis IP 31758	NC_009708.1	640753060	Bacteria	Finished	Yersinia pseudotuberculosis IP 31758	4935125	4529	3	2	0.47	4358	96.22	0.82	3361	77.1225	3.02	71.43	27.67	80.11	35.81	80.68	25.41	30.93
Yersinia pseudotuberculosis IP 32953	Yersinia pseudotuberculosis IP 32953	NC_006155.1	637000355	Bacteria	Finished	Yersinia pseudotuberculosis IP 32953	4840898	4276	3	2	0.48	4113	96.19	1.75	3361	81.7165	0.42	75.77	29.51	85.69	38.12	86.06	27.17	33.3
Yersinia pseudotuberculosis PB1/+	Yersinia pseudotuberculosis PB1/+	NC_010634.1	642555171	Bacteria	Finished	Placeholder for Yersinia pseudotuberculosis	4765431	4342	2	2	0.47	4237	97.58	0	3361	79.325	0.69	74.23	28.9	83.37	37.1	83.9	26.58	32.66
Yersinia pseudotuberculosis YPIII	Yersinia pseudotuberculosis YPIII	NC_010465.1	641522661	Bacteria	Finished	Placeholder for Yersinia pseudotuberculosis	4689441	4298	1	3	0.48	4192	97.53	0	3361	80.1765	0.98	74.08	28.87	83.04	36.39	83.53	26.78	31.97
Yersinia pseudotuberculosis			Average	Bacteria	Finished	Yersinia pseudotuberculosis	4.80772e+06	4361.25	2.25	2.25	0.475	4225	96.88	0.6425	3361	79.5851	1.2775	73.8775	28.7375	83.0525	36.855	83.5425	26.485	32.215
Strains included	Zymomonas mobilis	NC Acession number	Taxon_oid	Domain	Sequencing Status	Zymomonas mobilis	Genome size (pb)	Gene Count	Nº Scaffolds	CRISPR Count	GC %	Nº CDS	CDS (%)	Pseudogenes (%)	Positioal orthologs	Ortólogos (%)	HGT (%)	COG (%)	KOG (%)	Pfam (%)	TIGRfam (%)	InterPro (%)	Enzyme (%)	KEGG (%)
Zymomonas mobilis mobilis NCIB 11163	Zymomonas mobilis subsp. mobilis NCIMB 11163	NC_013355.1	2501939606	Bacteria	Finished	CSP_788284, Zymomonas mobilis strains	2223520	1976	4	4	0.47	1915	96.91	1.57	1113	58.1201	0.05	80.77	37.15	84.82	41.4	0	30.92	35.37
Zymomonas mobilis mobilis ZM4	Zymomonas mobilis mobilis ZM4	NC_006526.2	637000356	Bacteria	Finished	Zymomonas mobilis mobilis ZM4	2056416	2065	1	3	0.46	1998	96.76	0	1113	55.7057	5.42	69.35	34.92	74.14	37.29	74	29.49	33.27
Zymomonas mobilis subsp. pomaceae ATCC 29192	Zymomonas mobilis subsp. pomaceae ATCC 29192	NC_015709.1	650716107	Bacteria	Finished	CSP_788284, Zymomonas mobilis strains	2061413	1838	3	3	0.44	1775	96.57	1.47	1113	62.7042	6.69	81.61	38.47	84.98	44.02	85.2	32.32	37.11
Zymomonas mobilis			Average	Bacteria	Finished	Zymomonas mobilis	2113783	1959.67	2.66667	3.33333	0.456667	1896	96.7467	1.01333	1113	58.8433	4.05333	77.2433	36.8467	81.3133	40.9033	53.0667	30.91	35.25
Strains included	Candidatus Blochmania (*)	NC Acession number	Taxon_oid	Domain	Sequencing Status	Candidatus Blochmannia	Genome size (pb)	Gene Count	Nº Scaffolds	CRISPR Count	GC %	Nº CDS	CDS (%)	Pseudogenes (%)	Positioal orthologs	Ortólogos (%)	HGT (%)	COG (%)	KOG (%)	Pfam (%)	TIGRfam (%)	InterPro (%)	Enzyme (%)	KEGG (%)
Candidatus Blochmannia floridanus	Candidatus_Blochmannia_floridanus_chromosome	NC_005061.1	637000056	Bacteria	Finished	Candidatus Blochmannia floridanus	705557	632	1	0	0.27	589	93.2	0.95	268	45.5008	0	90.82	55.22	92.09	72.31	92.25	55.7	64.4
Candidatus Blochmannia pennsylvanicus BPEN	Candidatus_Blochmannia_pennsylvanicus_str._BPEN	NC_007292.1	637000057	Bacteria	Finished	Candidatus Blochmannia pennsylvanicus BPEN	791654	660	1	0	0.3	614	93.03	0.61	268	43.6482	0.15	90.76	53.79	91.82	71.67	91.67	55.3	63.79
Candidatus Blochmannia vafer BVAF	Candidatus_Blochmannia_vafer_str._BVAF_chromosome	NC_014909.1	649633028	Bacteria	Finished	Candidatus Blochmannia vafer BVAF	722593	628	1	0	0.28	587	93.47	0	268	45.6559	0	92.52	54.3	92.99	72.45	92.99	55.89	64.81
Candidatus Blochmannia			Average	Bacteria	Finished	Candidatus Blochmannia	739935	640	1	0	0.283333	596.667	93.2333	0.52	268	44.935	0.05	91.3667	54.4367	92.3	72.1433	92.3033	55.63	64.3333
Strains included	Candidatus Sulcia (*)	NC Acession number	Taxon_oid	Domain	Sequencing Status	Candidatus Sulcia	Genome size (pb)	Gene Count	Nº Scaffolds	CRISPR Count	GC %	Nº CDS	CDS (%)	Pseudogenes (%)	Positioal orthologs	Ortólogos (%)	HGT (%)	COG (%)	KOG (%)	Pfam (%)	TIGRfam (%)	InterPro (%)	Enzyme (%)	KEGG (%)
Candidatus Sulcia muelleri CARI	Candidatus Sulcia muelleri CARI	NC_014499.1	648028014	Bacteria	Finished	Candidatus Sulcia muelleri CARI	276511	279	1	0	0.21	246	88.17	0	82	33.3333	0	78.49	55.91	85.3	68.1	85.3	45.52	63.8
Candidatus Sulcia muelleri DMIN	Candidatus Sulcia muelleri DMIN	NC_014004.1	646564518	Bacteria	Finished	Jan Fang Cheng Process Optimization	243933	260	1	0	0.22	226	86.92	0	82	36.2832	0.38	76.15	55.77	83.08	65	83.46	43.85	60.77
Candidatus Sulcia muelleri GWSS	Candidatus Sulcia muelleri GWSS	NC_010118.1	641228484	Bacteria	Finished	Candidatus Sulcia muelleri GWSS	245530	262	1	0	0.22	227	86.64	0	82	36.1233	0.38	75.95	55.73	83.21	64.5	83.97	43.51	61.45
Candidatus Sulcia muelleri SMDSEM	Candidatus Sulcia muelleri SMDSEM	NC_013123.1	644736337	Bacteria	Finished	Candidatus Sulcia muelleri SMDSEM	276984	276	1	0	0.23	244	88.41	0.72	82	33.6066	0	77.9	56.52	86.23	66.3	85.51	44.2	62.68
Candidatus Sulcia			Average	Bacteria	Finished	Candidatus Sulcia	260740	269.25	1	0	0.22	235.75	87.535	0.18	82	34.8366	0.19	77.1225	55.9825	84.455	65.975	84.56	44.27	62.175
Strains included	Cyanothece sp. (*)	NC Acession number	Taxon_oid	Domain	Sequencing Status	Cyanothece sp.	Genome size (pb)	Gene Count	Nº Scaffolds	CRISPR Count	GC %	Nº CDS	CDS (%)	Pseudogenes (%)	Positioal orthologs	Ortólogos (%)	HGT (%)	COG (%)	KOG (%)	Pfam (%)	TIGRfam (%)	InterPro (%)	Enzyme (%)	KEGG (%)
Cyanothece sp. PCC 7424	Cyanothece_sp._PCC_7424_chromosome	NC_011729.1	643348533	Bacteria	Finished	Cyanothece Sequencing CSP_777088	6554169	5933	7	18	0.39	5880	99.11	2.87	0	0	13.35	57.44	28.65	71.01	23.92	71.26	16.96	19.28
Cyanothece sp. PCC 7425	Cyanothece_sp._PCC_7425_chromosome	NC_011884.1	643348534	Bacteria	Finished	Cyanothece Sequencing CSP_777088	5786110	5481	4	8	0.51	5428	99.03	1.84	0	0	59.81	60.81	30.83	74.73	23.94	73.91	18.1	20.54
Cyanothece sp. PCC 7822	Cyanothece_sp._PCC_7822_chromosome	NC_014501.1	648028021	Bacteria	Finished	Cyanothece Sequencing CSP_777088	7841948	7041	7	8	0.4	6982	99.16	4.83	0	0	15.52	53.43	27.45	66.51	21.96	67.58	14.94	17.24
Cyanothece sp. PCC 8801	Cyanothece_sp._PCC_8801_chromosome	NC_011726.1	643348535	Bacteria	Finished	Cyanothece Sequencing CSP_777088	4787694	4615	4	6	0.4	4566	98.94	4.31	0	0	2.19	61.67	30.08	75.62	26.2	75.6	19.59	22.64
Cyanothece sp. PCC 8802	Cyanothece_sp._PCC_8802_chromosome	NC_013161.1	644736348	Bacteria	Finished	Cyanothece Sequencing CSP_777088	4803347	4697	5	9	0.4	4648	98.96	4.34	0	0	2.55	60.89	29.7	74.32	26	74.39	19.29	22.16
Cyanothece sp.			Average	Bacteria	Finished	Cyanothece sp.	5.95465e+06	5553.4	5.4	9.8	0.42	5500.8	99.04	3.638	0	0	18.684	58.848	29.342	72.438	24.404	72.548	17.776	20.372
Strains included	Dehaloccoides sp. (*)	NC Acession number	Taxon_oid	Domain	Sequencing Status	Dehalococcoides sp.	Genome size (pb)	Gene Count	Nº Scaffolds	CRISPR Count	GC %	Nº CDS	CDS (%)	Pseudogenes (%)	Positioal orthologs	Ortólogos (%)	HGT (%)	COG (%)	KOG (%)	Pfam (%)	TIGRfam (%)	InterPro (%)	Enzyme (%)	KEGG (%)
Dehalococcoides mccartyi BAV1	Dehalococcoides_sp._BAV1	NC_009455.1	640427111	Bacteria	Finished	Dehalococcoides sp. Strain BAV1	1341892	1443	1	0	0.47	1385	95.98	0.97	0	0	2.63	72.9	37.28	80.6	40.68	79.07	29.45	33.26
Dehalococcoides mccartyi CBDB1	Dehalococcoides_sp._CBDB1_chromosome	NC_007356.1	637000090	Bacteria	Finished	Dehalococcoides sp. CBDB1	1395502	1517	1	1	0.47	1458	96.11	0	0	0	2.37	71.92	36.52	79.83	41.2	76.93	27.95	32.1
Dehalococcoides mccartyi GT	Dehalococcoides_sp._GT_chromosome	NC_013890.1	646564526	Bacteria	Finished	Dehalococcoides GT Proposal # 0160-051114	1360154	1483	1	1	0.47	1433	96.63	1.08	0	0	1.42	69.86	35.94	77.75	39.72	76.67	27.78	31.89
Dehalococcoides sp. VS	Dehalococcoides_sp._VS_chromosome	NC_013552.1	646311919	Bacteria	Finished	Dehalococcoides sp. strain VS	1413462	1489	1	0	0.47	1438	96.57	0	0	0	2.48	73.4	36.4	80.73	41.44	79.58	28.54	32.71
Dehalococcoides sp			Average	Bacteria	Finished	Dehalococcoides sp	1.37775e+06	1483	1	0.5	0.47	1428.5	96.3225	0.5125	0	0	2.225	72.02	36.535	79.7275	40.76	78.0625	28.43	32.49
Strains included	Frankia sp. (*)	NC Acession number	Taxon_oid	Domain	Sequencing Status	Frankia sp.	Genome size (pb)	Gene Count	Nº Scaffolds	CRISPR Count	GC %	Nº CDS	CDS (%)	Pseudogenes (%)	Positioal orthologs	Ortólogos (%)	HGT (%)	COG (%)	KOG (%)	Pfam (%)	TIGRfam (%)	InterPro (%)	Enzyme (%)	KEGG (%)
Frankia sp. CcI3	Frankia_sp._CcI3_chromosome	NC_007777.1	637000116	Bacteria	Finished	Frankia sp. strain CcI3 Sequencing	5433628	4621	1	4	0.7	4548	98.42	1.06	0	0	3.27	62.41	30.88	76.15	23.7	75.83	21.75	22.68
Frankia sp. EAN1pec	Frankia_sp._EAN1pec_chromosome	NC_009921.1	641228492	Bacteria	Finished	Frankia sp. strain CcI3 Sequencing	8982042	7250	1	6	0.71	7191	99.19	0.01	0	0	3.61	65.38	33.02	77.53	18.41	76.62	17.67	18.33
Frankia sp. EuI1c	Frankia_sp._EuI1c_chromosome	NC_014666.1	649633045	Bacteria	Finished	CSP_787505, Five Frankia Strains	8815781	7262	1	0	0.72	7205	99.22	1.68	0	0	0.04	75.08	36.75	80.57	19.04	78.61	18.34	19.75
Frankia sp.			Average	Bacteria	Finished	Frankia sp.	7743817	6377.67	1	3.33333	0.71	6314.67	98.9433	0.916667	0	0	2.30667	67.6233	33.55	78.0833	20.3833	77.02	19.2533	20.2533

## Sheet: Table  S1B
Table S1B. Main ecological traits, genomic variables and characteristics and distribution of the recombination events for 54 species and 5 control groups (*) considered in this study
*ANIb obtained from averaged values sorted from MUMer software and percentage of positional orthologous genes from MAUVE package.
				ECOLOGICAL DATA																GENOMIC VARIABLES																								CHARACTERISTICS OF THE RECOMBITANTION EVENTS
													Mobilome or mobile elements			Barrier mechanisms		Genes involved in recombination, competence or conjugation									GENOMIC DATA												Events size distribution				Recombination events distribution by interval length					%GC in recombinant events
Species	Number strains considered	Phylum	Lifestyle	Biotic relationship	Ecosystem	Gram stain	Motility	Oxigen requirements	Phenotype (Ecology)	Competent capabilities	Transposases (genes)	Transposons (genes)	Number prophages	Prophage genes	HGT %	CRISPR count	RM genes	SUM_REC	Competent genes	Conjugative related genes	Number strains included	Average genome size (pb)		Average ANI 16S	Desvest ANI 16S	Average number of genes	Number of core genome genes	Genes in the core genome (%)	Average percentage strin specific genes (%)	ANIb Homolog regions	Desvest ANI	Proportion of core genome(%)	Desvest Lencore	Mauve(BLCs)	Number strains	% Genome recombined	Total events (counts)	Events/strain	<2Kb	2-10Kb	10-50Kb	>50Kb	% <2Kb	% 2-10Kb	% 10-50Kb	% >50Kb	%GC <10Kb	%GC >10Kb	%GC Total
Acinetobacter baumannii	6	Proteobacteria	Opportunistic pathogen (OP)	Free living	Host-associated	Gram-	Nonmotile	Aerobe	Pathogen	Competent	65.6667	1.33333	0	0	1.07333	0.833333	7.6	11.5	3	7.83333	6	3890862	Acinetobacter baumannii	99.8361	0.0999737	3602.33	1767	49.0515	13.8429	97.9394	0.063502	80.6667	7.39526	56	6	6.25336	425	70.8333	260	142	22	1	61.1765	33.4118	5.17647	0.235294	0.390347	0.391152	0.390749
Actinobacillus pleuropneumoniae	3	Proteobacteria	Obligate pathogen (OB)	Symbiotic	Host-associated	Gram-	Nonmotile	Facultative	Virulent, Pathogen	Non-Competent	25	2	1	37	0.16	1.33333	14	14.6667	1.66667	8.33333	3	2.28733e+06	Actinobacillus pleuropneumoniae	99.9107	0.0691973	2153	1795	83.372	7.16829	98.3963	0.0707875	94.0863	0.568662	7.3	3	12.7229	355	118.333	217	129	9	0	61.1268	36.338	2.53521	0	0.417083	0.402239	0.409661
Bacillus subtilis	4	Firmicutes	Commensal/Free-living (C.)	Free living	Host-associated	Gram+	Motile	Facultative	Non-Pathogen, comensal	Competent	9.25	1.25	3	121	0.215	0	5.5	15.5	12.5	2.75	4	4.13603e+06	Bacillus subtilis	97.382	2.90223	4313.75	3319	76.94	10.1478	94.8777	2.79818	90.1192	2.78533	9.25	4	7.27031	199	49.75	114	47	35	3	57.2864	23.6181	17.5879	1.50754	0.441659	0.445838	0.443748
Bacillus thuringiensis	3	Firmicutes	Obligate pathogen (OB)	Free living	Host-associated	Gram+	Motile	Facultative	Pathogen	Competent	32	0	4.66667	41.6667	0.363333	0	6	16.3333	12.6667	3	3	5423625	Bacillus thuringiensis	99.8173	0.0723842	5332.33	3616	67.8127	17.8033	93.8576	2.63612	85.4367	2.76548	5	3	32.0405	489	163	242	158	70	19	49.4888	32.3108	14.3149	3.88548	0.347426	0.355922	0.351674
Bifidobacterium longum	7	Actinobacteria	Commensal/Free-living (C.)	Free living	Host-associated	Gram+	Nonmotile	Anaerobe	Probiotic, Non-Pathogen, comensal	Competent	27.4286	0	0.857143	16.2857	1.43	0.571429	10.5714	11.1429	3	1.42857	7	2.43147e+06	Bifidobacterium longum	99.6364	0.294348	2061	1106	53.6633	17.9109	97.7546	1.48566	78.9835	9.81485	33	7	27.8121	1031	147.286	506	416	104	5	49.0786	40.3492	10.0873	0.484966	0.599207	0.600504	0.599856
Buchnera aphidicola	4	Proteobacteria	Endosymbiont/Intracellular pathogen (E)	Symbiotic	Host-associated	Gram-	Nonmotile	Anaerobe	Symbiotic	Non-Competent	0	0	1	20.5	0.085	0	NA	4	0	0	4	645299	Buchnera aphidicola	98.545	1.5197	595.25	361	60.6468	8.27383	85.9448	1.78236	2.62851	1.52406	20.25	4	3.54468	2	0.5	0	0	1	1	0	0	50	50	-	0.262608	0.262608
Burkholderia pseudomallei	3	Proteobacteria	Obligate pathogen (OB)	Free living	Host-associated	Gram-	Motile	Aerobe	Pathogen	Competent	28.6667	0.333333	2	36.6667	0.456667	0	10	13.6667	5.33333	7.33333	3	7.15953e+06	Burkholderia pseudomallei	99.9107	0.0345987	7419	3340	45.0195	49.854	99.1958	0.0608043	94.8572	0.536203	3.33	3	1.02314	30	10	16	11	3	0	53.3333	36.6667	10	0	0.688212	0.680143	0.684178
Campylobacter jejuni	6	Proteobacteria	Opportunistic pathogen (OP)	Free living	Host-associated	Gram-	Motile	Microaerophilic	Pathogen	Non-Competent	0.666667	0	0.833333	20.1667	0.643333	0.833333	14.6667	NA	0	0	6	1.71675e+06	Campylobacter jejuni	99.7755	0.0973987	1793.5	1050	58.5447	5.67791	97.3824	0.935583	86.4845	5.00849	20.33	6	17.3943	370	61.6667	138	177	54	1	37.2973	47.8378	14.5946	0.27027	0.303091	0.307314	0.305202
Chlamydia trachomatis	7	Chlamydiae	Endosymbiont/Intracellular pathogen (E)	Symbiotic	Host-associated	Gram-	Nonmotile	Aerobe	Pathogen	Non-Competent	0	0	0	0	1.6	0	NA	12.7143	1.14286	0	7	1.06016e+06	Chlamydia trachomatis	99.2225	0.84023	959.571	825	85.9759	1.53342	99.0891	0.0201576	99.6353	0.056215	2	7	2.8873	39	5.57143	22	12	4	1	56.4103	30.7692	10.2564	2.5641	0.414907	0.414055	0.414481
Chlamydophila pneumoniae	4	Chlamydiae	Endosymbiont/Intracellular pathogen (E)	Symbiotic	Host-associated	Gram-	Nonmotile	Aerobe	Pathogen, Obligate intracellular Pathogen	Non-Competent	0	0	0	0	0.4775	0	NA	10.5	1	0	4	1.22815e+06	Chlamydophila pneumoniae	99.9013	0.0648149	1130.5	1013	89.6064	1.43742					2	4	10.2359	5	1.25	0	0	1	4	0	0	20	80	-	0.407771	0.407771
Clostridium botulinum	10	Firmicutes	Obligate pathogen (OB)	Free living	Host-associated	Gram+	Motile	Obligate anaerobe	Pathogen	Competent	5.9	0.5	4.5	152.4	1.42111	2.11111	10.1111	15.2	4	1.3	10	4.00744e+06	Clostridium botulinum	98.0336	3.52229	3853.67				90.1217	6.80096	45.06	43.427	50	10	10.9767	1103	110.3	505	510	85	3	45.7842	46.2375	7.70626	0.271985	0.283787	0.283058	0.283423
Clostridium perfringens	3	Firmicutes	Opportunistic pathogen (OP)	Free living	Host-associated	Gram+	Motile	Anaerobe	Pathogen	Competent	34.6667	0	2.33333	81.6667	0.903333	0.333333	6.33333	16.3333	6	3	3	3.08814e+06	Clostridium perfringens	#N/A	#N/A	2906.33	2011	69.1937	13.3157	97.1505	0	82.7049	0	2	3	12.0255	195	65	64	100	29	2	32.8205	51.2821	14.8718	1.02564	0.276523	0.282783	0.279653
Coxiella burnetii	5	Proteobacteria	Endosymbiont/Intracellular pathogen (E)	Symbiotic	Host-associated	Gram-	Motile	Facultative	Pathogen, Acidophile	Competent	29.2	0	0.2	2.6	0.758	0	NA	14.2	3.4	5.8	5	2082121	Coxiella burnetii	99.8636	0.0936153	2120.6	1349	63.6141	12.5248	99.4478	0.0329359	96.4319	0.999468	32.2	5	0.227475	15	3	12	3	0	0	80	20	0	0	0.439588	-	0.439588
Desulfovibrio vulgaris	3	Proteobacteria	Commensal/Free-living (C.)	Free living	Non-Host-associated	Gram-	Motile	Anaerobe	Non-Pathogen	Competent	9	0	4.33333	125.667	3.79	1	10.3333	10	3	2.33333	3	3.82495e+06	Desulfovibrio vulgaris	97.3355	1.80306	3374	1355	40.16	30.6066	98.8877	0	92.4126	0	100	3	1.06592	6	2	0	2	4	0	0	33.3333	66.6667	0	0.658837	0.662587	0.660712
Dickeya dadantii	3	Proteobacteria	Obligate pathogen (OB)	Free living	Non-Host-associated	Gram-	Motile	Facultative	Pathogen	Competent	18.6667	0.666667	3.66667	79	4.50667	5	7	15.3333	4	2.33333	3	4806882	Dickeya dadantii	#N/A	#N/A	4371.67	2540	58.1014	25.0553	85.3597	1.06912	41.0842	19.9807	80	3	1.33205	73	24.3333	51	16	6	0	69.863	21.9178	8.21918	0	0.559178	0.563182	0.56118
Escherichia coli	8	Proteobacteria	Opportunistic pathogen (OP)	Free living	Host-associated	Gram-	Motile	Facultative	Pathogen, Enterohemorrhagic	Competent	50.125	0	9	271.5	0.21375	1.625	11.5	16	3.125	0.875	8	5195354	Escherichia coli	98.6469	0.651692	5030.62	2840.25	56.2217	14.9771	97.7688	0.723458	82.1031	6.61838	44	8	9.04129	875	109.375	443	346	83	3	50.6286	39.5429	9.48571	0.342857	0.506993	0.50573	0.506362
Francisella tularensis	8	Proteobacteria	Obligate pathogen (OB)	Free living	Host-associated	Gram-	Nonmotile	Aerobe	Pathogen	Non-Competent	60.5	0.125	0	0	0.10625	0.25	12	14.75	1.5	4.5	8	1.89631e+06	Francisella tularensis	99.8877	0.0462553	1835	1101	60	13.9237	98.946	0.558313	93.5132	3.33775	55	8	4.6815	50	6.25	17	11	18	4	34	22	36	8	0.312543	0.316881	0.314712
Haemophilus influenzae	6	Proteobacteria	Opportunistic pathogen (OP)	Free living	Host-associated	Gram-	Nonmotile	Facultative	Pathogen	Competent	4.66667	0.333333	2.83333	108.333	0.42	0	20.3333	11.8333	8.5	2.66667	6	1.90611e+06	Haemophilus influenzae	98.7326	0.77732	1823.67	1091	59.8245	8.37141	97.182	0.256466	88.4572	2.77016	44	6	23.8874	876	146	457	385	33	1	52.1689	43.9498	3.76712	0.114155	0.37974	0.382232	0.380986
Helicobacter pylori	10	Proteobacteria	Opportunistic pathogen (OP)	Free living	Host-associated	Gram-	Motile	Aerobe	Pathogen	Competent	3.2	0	0	0	0.231	0	61.5	8.2	9.6	0	10	1.64261e+06	Helicobacter pylori	99.4701	0.274988	1593.5	1147	71.9799	8.05773	94.832	0.646249	92.4253	1.09946	61	10	7.28378	954	95.4	824	125	5	0	86.3732	13.1027	0.524109	0	0.387238	0.387999	0.387619
Lactobacillus casei	3	Firmicutes	Commensal/Free-living (C.)	Free living	Host-associated	Gram+	Nonmotile	Facultative	Probiotic	Competent	67	0	2.33333	120.667	0.31	1.33333	5.5	9	7	4	3	2.96729e+06	Lactobacillus casei	99.9573	0.0330495	2969	2115	71.2361	16.6611	98.6897	0	87.608	0	8	3	1.82485	28	9.33333	19	4	5	0	67.8571	14.2857	17.8571	0	0.462632	0.458596	0.460614
Lactobacillus delbrueckii	3	Firmicutes	Commensal/Free-living (C.)	Free living	Host-associated	Gram+	Nonmotile	Facultative	Probiotic	Competent	55.6667	0	0.666667	22.3333	1.23667	1.33333	15	11	3.66667	1.33333	3	1.95131e+06	Lactobacillus delbrueckii	99.0173	0.238824	2079.33	1178	56.6528	28.3584	98.1373	0.737788	87.5862	5.61777	11	3	7.44872	147	49	85	51	9	2	57.8231	34.6939	6.12245	1.36054	0.495362	0.511831	0.503596
Lactobacillus reuteri	3	Firmicutes	Commensal/Free-living (C.)	Free living	Host-associated	Gram+	Nonmotile	Microaerophilic	Non-Pathogen, Probiotic	Competent	97.3333	0	3.33333	140	0	0	13.3333	13	6.33333	1.66667	3	2.11862e+06	Lactobacillus reuteri	99.612	0.150816	2127.67	1391	65.3768	15.8546	96.1212	0.00765149	77.1821	0.118014	2	3	10.9737	2	0.666667	0	1	0	1	0	50	0	50	0.405139	0.390117	0.397628
Lactococcus lactis	4	Firmicutes	Commensal/Free-living (C.)	Free living	Non-Host-associated	Gram+	Nonmotile	Facultative	Probiotic	Competent	67.25	1.5	4.75	180.75	3.5125	0	8.5	12.5	8.25	3.25	4	2.53227e+06	Lactococcus lactis	99.2008	0.485516	2558.75	1420	55.4958	23.0581	91.3336	4.75724	73.6511	8.93196	26	4	1.62687	63	15.75	56	5	0	2	88.8889	7.93651	0	3.1746	0.358168	0.354905	0.356536
Legionella pneumophila	5	Proteobacteria	Endosymbiont/Intracellular pathogen (E)	Free living	Host-associated	Gram-	Motile	Aerobe	Pathogen	Non-Competent	14.2	0	0.8	14.2	1.94	1.2	5	14	2.4	10.4	5	3.50631e+06	Legionella pneumophila	99.9198	0.0413274	3170.6	2342	73.8661	9.73948	96.8458	0.328105	88.0961	0.755553	13	5	14.134	586	117.2	257	281	46	2	43.8567	47.9522	7.84983	0.341297	0.383496	0.387133	0.385314
Listeria monocytogenes	5	Firmicutes	Opportunistic pathogen (OP)	Free living	Host-associated	Gram+	Motile	Facultative	Pathogen	Competent	4.4	0.4	2.6	110.8	0.14	0.8	5.6	27.2	16.4	3.6	5	2980497	Listeria monocytogenes	99.8291	0.124624	3024.6	2439	80.6388	4.76757	94.6394	0.571456	90.647	1.92433	3	5	12.2821	509	101.8	255	219	32	3	50.0982	43.0255	6.28684	0.589391	0.376411	0.388317	0.382364
Methanococcus maripaludis	5	Euryarchaeota	Commensal/Free-living (C.)	Free living	Non-Host-associated	Gram-	Motile	Obligate anaerobe	Non-Pathogen	Competent	0	0	0.2	3.6	2.372	0.2	NA	3.4	1.8	0.6	5	1.74275e+06	Methanococcus maripaludis	99.3303	0.463631	1859			0	90.3658	2.46736	82.8758	3.3952	28	5	13.6831	273	54.6	145	99	27	2	53.1136	36.2637	9.89011	0.732601	0.331649	0.333362	0.332505
Methylobacterium extorquens	3	Proteobacteria	Commensal/Free-living (C.)	Free living	Non-Host-associated	Gram-	Motile	Facultative	Non-Pathogen	Competent	32	0	1.33333	35.6667	3.65667	0	8	14	3	4	3	6158261	Methylobacterium extorquens	100	0	5687.33	3847	67.6415	24.7685	97.064	0.0737109	84.6011	1.2098	14	3	2.46584	110	36.6667	87	16	4	3	79.0909	14.5455	3.63636	2.72727	0.682823	0.667699	0.675261
Mycobacterium tuberculosis	4	Actinobacteria	Endosymbiont/Intracellular pathogen (E)	Free living	Host-associated	Gram+	Nonmotile	Aerobe	Pathogen	Non-Competent	56.5	0	0.5	6.25	0.0875	2	7.25	14.5	2	0.25	4	4.40951e+06	Mycobacterium tuberculosis	99.5095	0.467387	4122	3612	87.6274	3.47525					5	4	1.07683	21	5.25	7	10	3	1	33.3333	47.619	14.2857	4.7619	0.660796	0.65967	0.660233
Mycoplasma hyopneumoniae	3	Tenericutes	Opportunistic pathogen (OP)	Free living	Non-Host-associated	Gram+	Nonmotile	Facultative	Pathogen	Non-Competent	8	0	0.333333	4	0.88	0	8.66667	4	1	0	3	903414	Mycoplasma hyopneumoniae	99.176	0.53757	718	564	78.5515	10.9099	98.4308	0.128515	95.6675	0.490553	9	3	6.51743	53	17.6667	19	33	1	0	35.8491	62.2642	1.88679	0	0.290589	0.247849	0.269219
Neisseria meningitidis	5	Proteobacteria	Opportunistic pathogen (OP)	Free living	Host-associated	Gram-	Nonmotile	Aerobe	Pathogen	Competent	36.4	0	2	30.8	0.524	0.4	24.3333	14.6	5.4	18.8	5	2.19009e+06	Neisseria meningitidis	99.377	0.538256	2112.6	1409	66.6951	14.5319	97.2606	0.094402	92.1526	0.54832	32	5	23.3541	1236	247.2	826	390	19	0	66.8285	31.5534	1.53722	0	0.518663	0.510981	0.514822
Porphyromonas gingivalis	3	Bacteroidetes	Obligate pathogen (OB)	Free living	Host-associated	Gram-	Nonmotile	Anaerobe	Pathogen	Competent	61.3333	24.6667	0.333333	7.66667	1.21	4	12	13	2.33333	0	3	2.34609e+06	Porphyromonas gingivalis	99.728	0.105349	2140.67	1484	69.3242	16.0386	98.4592	0.0956631	90.0505	1.48666	48	3	4.08966	100	33.3333	51	44	5	0	51	44	5	0	0.489313	0.478317	0.483815
Prochlorococcus marinus	8	Cyanobacteria	Commensal/Free-living (C.)	Free living	Non-Host-associated	Gram-	Nonmotile	Aerobe	Very low light adapted, Non-Pathogen	Non-Competent	0	0	0	7.625	3.38875	0	2.57143	13.875	1.25	2.25	8	1.72109e+06	Prochlorococcus marinus	98.5015	0.881106	1990.88	782	39.2792	23.9719	89.6775	3.86879	16.1498	29.7081	65	8	10.0153	344	43	144	168	32	0	41.8605	48.8372	9.30233	0	0.318651	0.316444	0.317548
Pseudomonas aeruginosa	4	Proteobacteria	Commensal/Free-living (C.)	Free living	Host-associated	Gram-	Motile	Aerobe	Pathogen	Competent	10	0.25	4	132.5	2.54	1.25	5.75	16.25	3.5	17.25	4	6498037	Pseudomonas aeruginosa	99.5543	0.465937	6021.75	4743	78.7645	9.38265	96.4642	2.64892	89.0756	4.28089	23	4	22.7741	283	70.75	85	84	87	27	30.0353	29.682	30.742	9.54064	0.660776	0.663743	0.66226
Pseudomonas fluorescens	3	Proteobacteria	Opportunistic pathogen (OP)	Free living	Non-Host-associated	Gram-	Motile	Aerobe	Non-Pathogen	Competent	11.3333	0.666667	3.33333	85.3333	4.24333	0	5.33333	15	5.33333	9.33333	3	6886977	Pseudomonas fluorescens	97.113	#N/A	6202	3052	49.2099	37.0687	85.7253	0.100483	39.6687	2.04133	100	3	0.407401	68	22.6667	59	9	0	0	86.7647	13.2353	0	0	0.616544	-	0.616544
Pseudomonas putida	5	Proteobacteria	Commensal/Free-living (C.)	Free living	Non-Host-associated	Gram-	Motile	Aerobe	Non-Pathogen	Competent	42.6	0.2	3.4	121	NA	0	7.25	12.6	4.8	3.8	5	5.99588e+06	Pseudomonas putida	98.9412	0.749082	5403.6	3419	63.2726	16.5852	89.9849	2.80916	70.3396	7.65939	100	5	1.66603	176	35.2	130	36	10	0	73.8636	20.4545	5.68182	0	0.616633	0.625139	0.620886
Pseudomonas syringae	3	Proteobacteria	Obligate pathogen (OB)	Free living	Non-Host-associated	Gram-	Motile	Aerobe	Pathogen	Competent	104.667	0.666667	3.33333	101	1.61	0.333333	10.6667	17.3333	5	10	3	6.24814e+06	Pseudomonas syringae	99.2757	0.459917	5467.33	3671	67.1443	21.3267	88.6321	0.763142	72.542	3.57582	100	3	3.29572	244	81.3333	173	60	11	0	70.9016	24.5902	4.5082	0	0.58593	0.587432	0.586681
Ralstonia solanacearum	3	Proteobacteria	Obligate pathogen (OB)	Free living	Non-Host-associated	Gram-	Motile	Aerobe	Pathogen	Competent	44.6667	0.666667	2	52.3333	NA	0.666667	10.3333	12.6667	3.33333	15	3	4.88619e+06	Ralstonia solanacearum	99.4053	0.312876	4550.33	2405	52.8533	39.9092	92.7781	0.546844	80.3654	1.0272	20	3	1.3221	86	28.6667	70	15	1	0	81.3953	17.4419	1.16279	0	0.675119	0.684162	0.67964
Rhizobium leguminosarum	3	Proteobacteria	Endosymbiont/Intracellular pathogen (E)	Symbiotic	Host-associated	Gram-	Motile	Aerobe	Non-Pathogen	Competent	12.6667	0.333333	1.33333	47.3333	2.62333	0	7.33333	13.6667	2.33333	5	3	7.34738e+06	Rhizobium leguminosarum	99.954	0.0356314	7097.33	3323	46.8204	44.8807	91.2653	2.23602	80.6743	4.15016	3	3	1.75445	108	36	73	32	3	0	67.5926	29.6296	2.77778	0	0.608017	0.625049	0.616533
Salmonella enterica	15	Proteobacteria	Obligate pathogen (OB)	Free living	Host-associated	Gram-	Motile	Facultative	Pathogen	Competent	16.6667	1.06667	4.21429	160.8	0.397333	1.6	11.3077	15.6	4.4	2	15	4.80775e+06	Salmonella enterica	99.2501	0.576936	4703.4	2536	53.9184	8.49315	98.0144	1.69134	89.7173	4.6712	54	15	7.85621	1132	75.4667	552	413	163	4	48.7633	36.4841	14.3993	0.353357	0.523838	0.524755	0.524296
Shewanella baltica	4	Proteobacteria	Commensal/Free-living	Free living	Non-Host-associated	Gram-	Motile	Facultative	Non-Pathogen	Competent	56	0.5	4.75	136.75	1.9075	0.75	15.75	14.5	6.25	5.25	4	5.39056e+06	Shewanella baltica	98.3841	3.98554	4709.5	3408	72.3644	15.8509	96.9564	0.117008	87	2.87401	30	4	10.0259	681	170.25	373	272	34	2	54.7724	39.9413	4.99266	0.293686	0.462774	0.463865	0.463319
Shigella flexneri	3	Proteobacteria	Obligate pathogen (OB)	Free living	Host-associated	Gram-	Motile	Facultative	Pathogen	Competent	5	0	14.3333	286.333	0.193333	0	7	17	3	0	3	4.66749e+06	Shigella flexneri	99.1353	0.349548	4645	3315	71.3671	14.1873					26	3	4.83815	25	8.33333	10	8	5	2	40	32	20	8	0.521272	0.504	0.512636
Staphylococcus aureus	15	Firmicutes	Opportunistic pathogen (OP)	Free living	Host-associated	Gram+	Nonmotile	Facultative	Meticillin resistant, Pathogen	Competent	16.5333	0.133333	3.46154	114.667	0.162143	0	8.46154	11.4667	4.66667	1.66667	15	2860494	Staphylococcus aureus	99.4723	0.329539	2790.57	1836	65.793		98.52	0.556341	93.1131	1.49593	25	15	11.169	1254	83.6	764	363	126	1	60.925	28.9474	10.0478	0.0797448	0.326627	0.329697	0.328162
Streptococcus equi	3	Firmicutes	Opportunistic pathogen (OP)	Free living	Host-associated	Gram+	Nonmotile	Facultative	Pathogen	Competent	63.6667	8	2	89.6667	1.75667	1.66667	9.66667	10	8	2	3	2.14261e+06	Streptococcus equi	98.5297	0.43996	2007	1431	71.3004	15.8445	96.9521	0.12488	87.018	2.26375	12	3	13.3299	525	175	398	124	3	0	75.8095	23.619	0.571429	0	0.41849	0.417075	0.417782
Streptococcus pneumoniae	14	Firmicutes	Opportunistic pathogen (OP)	Free living	Host-associated	Gram+	Nonmotile	Facultative	Pathogen, Alpha-hemolytic	Competent	71.1429	3.71429	1.42857	47.5	0.162143	0	14.7692	12.9286	12.5	0.428571	14	2.14207e+06	Streptococcus pneumoniae	99.7902	0.168161	2219.07	1345	60.6109	7.03319	98.6036	0.150885	90.5645	1.25029	35	14	33.7438	2140	152.857	928	950	257	5	43.3645	44.3925	12.0093	0.233645	0.396931	0.398561	0.397746
Streptococcus suis	6	Firmicutes	Opportunistic pathogen (OP)	Free living	Host-associated	Gram+	Nonmotile	Facultative	Pathogen	Competent	33.5	0	1	13.8333	0.241667	0.5	12.3333	11.6667	4	1.33333	6	2.0825e+06	Streptococcus suis	99.5612	0.50476	2079.33	1338	64.3475	8.4883	96.9551	0.0694855	84.4517	0.959128	7	6	6.43195	82	13.6667	62	6	8	6	75.6098	7.31707	9.7561	7.31707	0.417732	0.406047	0.41189
Streptococcus thermophilus	3	Firmicutes	Commensal/Free-living (C.)	Free living	Non-Host-associated	Gram+	Nonmotile	Facultative	Non-Pathogen	Competent	90.3333	0	1.66667	17	0.68	2	18	12	8	3.66667	3	1.81908e+06	Streptococcus thermophilus	99.9133	0.0671317	1944.67	1324	68.0836	11.8958	98.9247	0.00271882	92.8147	0.159773	5	3	13.4613	53	17.6667	18	14	19	2	33.9623	26.4151	35.8491	3.77358	0.374707	0.390431	0.382569
Sulfolobus islandicus	8	Crenarchaeota	Commensal/Free-living (C.)	Free living	Non-Host-associated	Gram-	Nonmotile	Facultative	Acidophile	Non-Competent	60.75	9.625	1.875	43.75	1.10125	3.125	NA	0	0	16.5	8	2.69226e+06	Sulfolobus islandicus	99.8151	0.113588	3010.75	2013	66.8604	15.2039	98.8605	0.285414	85.8784	1.89685	51	8	7.58402	115	14.375	32	45	33	5	27.8261	39.1304	28.6957	4.34783	0.351418	0.352596	0.352007
Wolbachia endosymbionti	3	Proteobacteria	Endosymbiont/Intracellular pathogen (E)	Symbiotic	Host-associated	Gram-	Nonmotile	Aerobe	Symbiotic	Competent	39.6667	0	1.33333	92.3333	2.28	0	16	11	2.33333	0.333333	3	1.27677e+06	Wolbachia endosymbionti	96.7293	0.689856	1188	601	50.5892	36.0269	86.0954	1.07127	51.0657	7.36669	100	3	1.87974	62	20.6667	52	10	0	0	83.871	16.129	0	0
Xanthomonas campestris	4	Proteobacteria	Obligate pathogen (OB)	Free living	Non-Host-associated	Gram-	Motile	Aerobe	Pathogen	Competent	106	0	2.25	54.25	2.7125	0	17.5	12.5	4	8.75	4	5.18101e+06	Xanthomonas campestris	99.7706	0.231698	4482.25	2961	66.0606	14.3176	91.3077	5.23953	72.1476	15.1385	22	4	21.1455	188	47	78	41	40	29	41.4894	21.8085	21.2766	15.4255	0.649865	0.650993	0.650429
Xanthomonas oryzae	3	Proteobacteria	Obligate pathogen (OB)	Free living	Non-Host-associated	Gram-	Motile	Aerobe	Pathogen	Competent	692	0	2	60	0.973333	1	13.6667	12.3333	3	6	3	5040577	Xanthomonas oryzae	99.2635	0.360905	4597	2986	64.9554	19.5852	99.4459	0.0229515	95.2636	0.0778676	21	3	15.7124	130	43.3333	19	46	52	13	14.6154	35.3846	40	10	0.637184	0.635392	0.636288
Xylella fastidiosa	4	Proteobacteria	Obligate pathogen (OB)	Free living	Host-associated	Gram-	Motile	Aerobe	Pathogen	Competent	3	0	6	295.25	1.8525	0	21.75	9.25	5	5.25	4	2.5755e+06	Xylella fastidiosa	99.2167	0.376386	2414.25	1541	63.8293	18.1216	96.4483	0.742086	92.9899	0.369931	21	4	2.73476	158	39.5	122	33	3	0	77.2152	20.8861	1.89873	0	0.512894	0.499269	0.506081
Yersinia pestis	8	Proteobacteria	Endosymbiont/Intracellular pathogen (E)	Free living	Host-associated	Gram-	Motile	Facultative	Pathogen	Competent	159.5	0	2.875	57.875	0.11875	2.625	3.14286	11.25	3.125	1.125	8	4.74995e+06	Yersinia pestis	99.96	0.0516398	4341.88	2686	61.8627	9.85749					80	8	0.489507	33	4.125	10	17	6	0	30.303	51.5152	18.1818	0	0.484803	0.483795	0.484299
Yersinia pseudotuberculosis	4	Proteobacteria	Obligate pathogen (OB)	Free living	Host-associated	Gram-	Motile	Facultative	Pathogen	Competent	30.5	0	6.33333	153.667	1.2775	2.25	7.5	14	5.5	4	4	4.80772e+06	Yersinia pseudotuberculosis	100	0	4361.25	3361	77.0651	10.6965	99.1331	0.116696	94.4332	0.14388	9	4	5.88786	198	49.5	89	78	29	2	44.9495	39.3939	14.6465	1.0101	0.469818	0.473496	0.471657
Zymomonas mobilis	3	Proteobacteria	Commensal/Free-living (C.)	Free living	Non-Host-associated	Gram-	Motile	Facultative	Symbiotic	Competent	2.33333	0	0.333333	13.3333	4.05333	3.33333	6.66667	11.6667	2.33333	0	3	2113783	Zymomonas mobilis	99.75	0.15667	1959.67	1113	56.7954	21.5173	88.6013	7.19074	39.5771	39.2638	29	3	0.0111651	3	1	3	0	0	0	100	0	0	0
Candidatus Blochmannia (*)	3	Proteobacteria	Endosymbiont/Intracellular pathogen (E)	Symbiotic	Host-associated				Symbiotic	Non-Competent													Candidatus Blochmannia (*)	93.5	1.3784										3	0.0416703	1	0.333333	1	0	0	0	100	0	0	0
Candidatus Sulcia (*)	4	Bacteroidetes	Endosymbiont/Intracellular pathogen (E)	Symbiotic	Host-associated				Symbiotic	Non-Competent													Candidatus Sulcia (*)	95.1111	2.20479										4			0
Cyanothece sp. (*)	5	Cyanobacteria	Commensal/Free-living (C.)	Free living	Non-Host-associated	Gram-	Nonmotile	Aerobe		Competent													Cyanothece sp. (*)	94.2143	1.92867										5	5.77606	48	9.6	15	17	6	10	31.25	35.4167	12.5	20.8333
Dehalococcoides sp. (*)	4	Chloroflexi	Commensal/Free-living (C.)	Free living	Non-Host-associated	Gram-	Motile	Anaerobe		Competent													Dehalococcoides sp. (*)	99	0										4	14.6708	55	13.75	22	17	14	2	40	30.9091	25.4545	3.63636
Frankia sp. (*)	3	Actinobacteria	Endosymbiont/Intracellular pathogen (E)	Symbiotic	Non-Host-associated	Gram+	Nonmotile	Aerobe	Non-Pathogen	Competent													Frankia sp. (*)	97	0										3	2.195	67	22.3333	27	26	12	2	40.2985	38.806	17.9104	2.98507
[truncated: 6 more columns]

## Sheet: Table  S1C
Table S1C. Review of previous studies for different bacterial and archaeal species based on MLSA (white and grey) or whole genomes (orange) in witch recombination relative to point mutation (r/m) ratio was evaluated based on a limited and variable number of loci. Highlighted in grey the subset of MLSA studies that estimated r/m using ClonalFrame.
Species	Phyla/division	Ecology	Lifestyle group in this study	n STs	n loci	r/m	95% CI	Reference	Reference
Bacillus cereus	Firmicutes	Free-living, terrestrial (OP)	Opportunistic pathogen (OP)	13	6	0.7	(0.2–1.6)	Sorokin A, Candelon B, Guilloux K, Galleron N, Wack- erow-Kouzova N, Ehrlich SD et al. (2006). Multiple- locus sequence typing analysis of Bacillus cereus and Bacillus thuringiensis reveals separate clustering and a distinct population structure of psychrotrophic strains. Appl Environ Microbiol 72: 1569–1578.	Sorokin et al., (2006)
Bacillus cereus	Firmicutes	Commensal (OP)	Opportunistic pathogen (OP)	111	7	0.9-1.5	----	Vos, M., and Didelot, X. (2009). A comparison of homologous recombination rates in bacteria and archaea. ISME J. 3, 199–208. doi:10.1038/ismej.2008.93.	Didelot et al., (2009)
Bacillus thuringiensis	Firmicutes	Insect pathogen	Obligate pathogen (OB)	22	6	0.8	(0.4–1.3)	Sorokin A, Candelon B, Guilloux K, Galleron N, Wack- erow-Kouzova N, Ehrlich SD et al. (2006). Multiple- locus sequence typing analysis of Bacillus cereus and Bacillus thuringiensis reveals separate clustering and a distinct population structure of psychrotrophic strains. Appl Environ Microbiol 72: 1569–1578.	Sorokin et al., (2006)
Bacillus weihenstephanensis	Firmicutes	Free-living, terrestrial	Commensal/Free-living (C.)	36	6	2	(1.3–2.8)	Sorokin A, Candelon B, Guilloux K, Galleron N, Wack- erow-Kouzova N, Ehrlich SD et al. (2006). Multiple- locus sequence typing analysis of Bacillus cereus and Bacillus thuringiensis reveals separate clustering and a distinct population structure of psychrotrophic strains. Appl Environ Microbiol 72: 1569–1578.	Sorokin et al., (2006)
Bartonella grahanii	a-proteobacteria	Obligate pathogen (intracellular)	Simbiont / Intracellular pathogen (E)	63	6	3.77	----	Buffet, J.-P., Pisanu, B., Brisse, S., Roussel, S., Félix, B., Halos, L., et al. (2013). Deciphering bartonella diversity, recombination, and host specificity in a rodent community. PLoS One 8, e68956. doi:10.1371/journal.pone.0068956.	Buffet et al., (2013)
Bartonella henselae	a-proteobacteria	Obligate pathogen	Obligate pathogen (OB)	14	0.1	0.1	(0.0–0.7)	Arvand M, Feil EJ, Giladi M, Boulouis HJ, Viezens J. (2007). Multi-locus sequence typing of Bartonella henselae isolates from three continents reveals hyper- virulent and feline-associated clones. PLoS ONE 2: e1346.	Arvand et al., (2007)
Bartonella taylorii	a-proteobacteria	Obligate pathogen (intracellular)	Simbiont / Intracellular pathogen (E)	63	6	6.81	----	Buffet, J.-P., Pisanu, B., Brisse, S., Roussel, S., Félix, B., Halos, L., et al. (2013). Deciphering bartonella diversity, recombination, and host specificity in a rodent community. PLoS One 8, e68956. doi:10.1371/journal.pone.0068956.	Buffet et al., (2013)
Bordetella pertussis	b-proteobacteria	Obligate pathogen	Obligate pathogen (OB)	32	0.2	0.2	(0.0–0.7)	Diavatopoulos DA, Cummings CA, Schouls LM, Brinig MM, Relman DA, Mooi FR. (2005). Bordetella pertus- sis, the causative agent of whooping cough, evolved from a distinct, human-associated lineage of B. bronchiseptica. PLoS Pathog 1: e45.	Diavatopoulos et al., (2005)
Brachyspira sp.	Spirochaetes	Commensal (OP)	Opportunistic pathogen (OP)	36	0.2	0.2	0.1–0.4	Rasback T, Johansson KE, Jansson DS, Fellstrom C, Alikhani MY, La T et al. (2007). Development of a multilocus sequence typing scheme for intestinal spirochaetes within the genus Brachyspira. Microbiol 153: 4074–4087.	Rasback et al., (2007)
Burkholderia pseudomallei	b-proteobacteria	Free-living, (OP)	Obligate pathogen (OB)	106	22	4.5-8.5	----	Nandi, T., Holden, M. T. G., Didelot, X., Mehershahi, K., Boddey, J. a, Beacham, I., et al. (2015). Burkholderia pseudomallei sequencing identifies genomic clades with distinct recombination, accessory, and epigenetic profiles. Genome Res. 25, 129–41. doi:10.1101/gr.177543.114.	Nandi et al.,, (2015)
Campylobacter insulaenigrae	e-proteobacteria	Commensal (OP)	Opportunistic pathogen (OP)	59	7	3.2	(1.9–5.0)	Stoddard RA, Miller WG, Foley JE, Lawrence J, Gulland FM, Conrad PA et al. (2007). Campylobacter insulae- nigrae isolates from northern elephant seals (Mirounga angustirostris) in California. Appl Environ Microbiol 73: 1729–1735.	Stoddard et al., (2007)
Campylobacter jejuni	e-proteobacteria	Commensal (OP)	Opportunistic pathogen (OP)	>1000	7	6.76	(6.08-8.09)	Yu, S., Fearnhead, P., Holland, B. R., Biggs, P., Maiden, M., and French, N. (2012). Estimating the relative roles of recombination and point mutation in the generation of single locus variants in Campylobacter jejuni and Campylobacter coli. J. Mol. Evol. 74, 273–80. doi:10.1007/s00239-012-9505-4.	Yu et al., (2012)
Campylobacter jejuni	e-proteobacteria	Commensal (OP)	Opportunistic pathogen (OP)	110	7	2.2	(1.7–2.8)	pubmlst.,org	pubmlst.,org
Campyobacter coli	e-proteobacteria	Commensal (OP)	Opportunistic pathogen (OP)	>1000	7	1.01	(0.78-1.30)	Yu, S., Fearnhead, P., Holland, B. R., Biggs, P., Maiden, M., and French, N. (2012). Estimating the relative roles of recombination and point mutation in the generation of single locus variants in Campylobacter jejuni and Campylobacter coli. J. Mol. Evol. 74, 273–80. doi:10.1007/s00239-012-9505-4.	Yu et al., (2012)
Chlamydia trachomatis	Chlamydiae	Obligate pathogen	Simbiont / Intracellular pathogen (E)	14	0.3	0.3	(0.0–1.8)	Pannekoek Y, Morelli G, Kusecek B, Morre SA, Osse- waarde JM, Langerak AA et al. (2008). Multi locus sequence typing of Chlamydiales: clonal groupings within the obligate intracellular bacteria Chlamydia trachomatis. BMC Microbiol 8: 42.	Pannekoek et al., (2008)
Clostridium difficile	Firmicutes	Commensal (OP)	Opportunistic pathogen (OP)	34	0.2	0.2	(0.0–0.5)	Lemee L, Dhalluin A, Pestel-Caron M, Lemeland JF, Pons JL. (2004). Multilocus sequence typing analysis of human and animal Clostridium difficile isolates of various toxigenic types. J Clin Microbiol 42: 2609–2617.	Lemee et al., (2004)
Enterococcus faecalis	Firmicutes	Commensal (OP)	Opportunistic pathogen (OP)	37	0.6	0.6	(0.0–3.2)	Ruiz-Garbajosa P, Bonten MJ, Robinson DA, Top J, Nallapareddy SR, Torres C et al. (2006). Multilocus sequence typing scheme for Enterococcus faecalis reveals hospital-adapted genetic complexes in a back- ground of high rates of recombination. J Clin Microbiol 44: 2220–2228.	Ruiz-Garbajosa et al., (2006)
Enterococcus faecium	Firmicutes	Commensal (OP)	Opportunistic pathogen (OP)	15	7	1.1	(0.3–2.5)	Homan, W. L., Tribe, D., Poznanski, S., Li, M., Hogg, G., Spalburg, E., et al. (2002). Multilocus Sequence Typing Scheme for Enterococcus faecium Multilocus Sequence Typing Scheme for Enterococcus faecium. J Clin Microbiol 40, 1963–71. doi:10.1128/JCM.40.6.1963.	Homan et al., (2002)
Escherichia coli ET-1 group	g-proteobacteria	Commensal (free-living?)	Opportunistic pathogen (OP)	44	0.7	0.7	(0.03–2.0)	Walk ST, Alm EW, Calhoun LM, Mladonicky JM, Whittam TS. (2007). Genetic diversity and population structure of Escherichia coli isolated from freshwater beaches. Environ Microbiol 9: 2274–2288.	Walk et al., (2007)
Flavobacterium psychrophilum	Bacteroidetes	Obligate pathogen	Obligate pathogen (OB)	33	7	63.6	(32.8–82.8)	Nicolas P, Mondot S, Achaz G, Bouchenot C, Bernardet JF, Duchaud E. (2008). Population structure of the fish- pathogenic bacterium Flavobacterium psychrophilum. Appl Environ Microbiol 74: 3702–3709.	Nicolas et al., (2008)
Haemophilus influenzae	g-proteobacteria	Commensal (OP)	Opportunistic pathogen (OP)	50	7	3.7	(2.6–5.4)	Meats E, Feil EJ, Stringer S, Cody AJ, Goldstein R, Kroll JS et al. (2003). Characterization of encapsulated and noncapsulated Haemophilus influenzae and determi- nation of phylogenetic relationships by multilocus sequence typing. J Clin Microbiol 41: 1623–1636.	Meats et al., (2003)
Haemophilus parasuis	g-proteobacteria	Commensal (OP)	Opportunistic pathogen (OP)	79	7	2.7	(2.1–3.6)	Olvera A, Cerda-Cuellar M, Aragon V. (2006). Study of the population structure of Haemophilus parasuis by multilocus sequence typing. Microbiol 152: 3683–3690.	Olvera et al., (2006)
Halorubrum sp.	Halobacteria (Archaea)	Halophile	Commensal/Free-living (C.)	28	4	2.1	(1.2–3.3)	Papke RT, Koenig JE, Rodriguez-Valera F, Doolittle WF. (2004). Frequent recombination in a saltern popula- tion of Halorubrum. Science 306: 1928–1929.	Papke et al., (2004)
Helicobacter pylori	e-proteobacteria	Commensal (OP)	Opportunistic pathogen (OP)	117	8	13.6	(12.2–15.5)	pubmlst.,org	pubmlst.,org
Klebsiella pneumoniae	g-proteobacteria	Free-living, terrestrial (OP)	Opportunistic pathogen (OP)	45	0.3	0.3	(0.0–2.1)	Diancourt L, Passet V, Verhoef J, Grimont PA, Brisse S. (2005). Multilocus sequence typing of Klebsiella pneumoniae nosocomial isolates. J Clin Microbiol 43: 4178–4182.	Diancourt et al., (2005)
Lactobacillus casei	Firmicutes	Commensal	Commensal/Free-living (C.)	32	0.1	0.1	(0.0–0.5)	Diancourt L, Passet V, Verhoef J, Grimont PA, Brisse S. (2005). Multilocus sequence typing of Klebsiella pneumoniae nosocomial isolates. J Clin Microbiol 43: 4178–4182.	Diancourt et al., (2007)
Legionella pneumophila	g-proteobacteria	Protozoa pathogen	Simbiont / Intracellular pathogen (E)	30	2	0.9	(0.2–1.9)	Coscolla M, Gonzalez-Candelas F. (2007). Population structure and recombination in environmental isolates of Legionella pneumophila. Environ Microbiol 9: 643–656.	Coscolla y Gonzalez-Candelas (2007)
Leptospira interrogans	Spirochaetes	Commensal (OP)	Opportunistic pathogen (OP)	61	0.02	0.02	(0.0–0.1)	Thaipadungpanit J,Wuthiekanun V, ChierakulW, Smythe LD, Petkanchanapong W, Limpaiboon R et al. (2007). A dominant clone of Leptospira interrogans associated with an outbreak of human leptospirosis in Thailand. PLoS	Thaipadungpanit et al., (2007)
Listeria monocytogenes	Firmicutes	Free-living, terrestrial (OP)	Opportunistic pathogen (OP)	34	0.7	0.7	(0.4–1.1)	Salcedo C, Arreaza L, Alcala B, de la Fuente L, Vazquez JA. (2003). Development of a multilocus sequence typing method for analysis of Listeria monocytogenes clones. J Clin Microbiol 41: 757–762.	Salcedo et al., (2003)
Listeria monocytogenes	Firmicutes	Obligate pathogen	Obligate pathogen (OB)	92	7	4.42	----	den Bakker, H. C., Cummings, C. a, Ferreira, V., Vatta, P., Orsi, R. H., Degoricija, L., et al. (2010). Comparative genomics of the bacterial genus Listeria: Genome evolution is characterized by limited gene acquisition and limited gene loss. BMC Genomics 11, 688. doi:10.1186/1471-2164-11-688.	den Backer et al., (2010)
Mastigocladus laminosus	Cyanobacteria	Thermophile	Commensal/Free-living (C.)	34	4	0.9	(0.5–1.5)	Miller SR, Castenholz RW, Pedersen D. (2007). Phylogeo- graphy of the thermophilic cyanobacterium Mastigo- cladus laminosus. Appl Environ Microbiol 73: 4751–4759.	Miller et al., (2007)
Microcoleus chthonoplastes	Cyanobacteria	Free-living, marine	Commensal/Free-living (C.)	22	2	0.8	(0.2–1.9)	Lodders N, Stackebrandt E, Nubel U. (2005). Frequent genetic recombination in natural populations of the marine cyanobacterium Microcoleus chthonoplastes. Environ Microbiol 7: 434–442.	Lodders et al., (2005)
Microcystis aeruginosa	Cyanobacteria	Free-living, aquatic	Commensal/Free-living (C.)	79	7	18.3	(13.7–21.2)	Tanabe Y, Kasai F, Watanabe MM. (2007). Multilocus sequence typing (MLST) reveals high genetic diversity and clonal population structure of the toxic cyanobacter- ium Microcystis aeruginosa. Microbiol 153: 3695–3703.	Tanabe et al., (2007)
Moraxella catarrhalis	g-proteobacteria	Commensal (OP)	Opportunistic pathogen (OP)	50	8	10.1	(4.5–18.6)		web.,mpiib-berlin.,mpg.,de/mlst
Mycoplasma hyopneumoniae	Firmicutes	Commensal (OP)	Opportunistic pathogen (OP)	33	7	3	(1.1–5.8)	Mayor D, Zeeh F, Frey J, Kuhnert P. (2007). Diversity of Mycoplasma hyopneumoniae in pig farms revealed by direct molecular typing of clinical material. Vet Res 38: 391–398.	Mayor et al., (2007)
Myxococcus xanthus	d-proteobacteria	Free-living, terrestrial	Commensal/Free-living (C.)	57	5	5.5	(1.9–11.3)	Vos M, Velicer GJ. (2008). Isolation by distance in the spore-forming soil bacterium Myxococcus xanthus. Curr Biol 18: 386–391.	Vos y Velicer (2008)
Neisseria lactamica	b-proteobacteria	Commensal	Commensal/Free-living (C.)	180	7	6.2	(4.9–7.4)	pubmlst.,net	pubmlst.,net
Neisseria meningitidis	b-proteobacteria	Commensal (OP)	Opportunistic pathogen (OP)	93	20	14.4-108.9		Vos, M., and Didelot, X. (2009). A comparison of homologous recombination rates in bacteria and archaea. ISME J. 3, 199–208. doi:10.1038/ismej.2008.93.	Didelot et al., (2009)
Neisseria meningitidis	b-proteobacteria	Commensal (OP)	Opportunistic pathogen (OP)	83	7	7.1	(5.1–9.5)	Jolley KA, Wilson DJ, Kriz P, McVean G, Maiden MC. (2005). The influence of mutation, recombination, population history, and selection on patterns of genetic diversity in Neisseria meningitidis. Mol Biol Evol. 22: 562–569.	Jolley et al., (2005)
Neisseria meningitidis	b-proteobacteria	Commensal (OP)	Opportunistic pathogen (OP)	30	7	100-271	----	Feil EJ, Holmes EC, Bessen DE, Chan MS, Day NP, Enright MC et al. (2001). Recombination within natural populations of pathogenic bacteria: short-term empirical estimates and long-term phylogenetic consequences. Proc Natl Acad Sci USA 98: 182–187.	Feil et al., (2001)
Oenococcus oeni	Firmicutes	Free-living, terrestrial	Commensal/Free-living (C.)	17	0.7	0.7	(0.2–1.7)	de Las Rivas B, Marcobal A, Munoz R. (2004). Allelic diversity and population structure in Oenococcus oeni as determined from sequence analysis of housekeep- ing genes. Appl Environ Microbiol 70: 7210–7219.	de Las Rivas et al., (2004)
Pelagibacter ubique (SAR 11)	a-proteobacteria	Free-living, marine	Commensal/Free-living (C.)	9	8	63.1	(47.6–81.8)	Vergin KL, Tripp HJ, Wilhelm LJ, Denver DR, Rappe MS, Giovannoni SJ. (2007). High intraspecific recombina- tion rate in a native population of Candidatus pelagibacter ubique (SAR11). Environ Microbiol 9: 2430–2440.	Vergin et al., (2007)
Plesiomonas shigelloides	g-proteobacteria	Free-living, aquatic	Commensal/Free-living (C.)	58	5	7.1	(3.8–13.0)	Salerno A, Deletoile A, Lefevre M, Ciznar I, Krovacek K, Grimont P et al. (2007). Recombining population structure of the Enterobacteriaceae Plesiomonas shi- gelloides revealed by multilocus sequence typing. J Bacteriol 189: 7808–7818.	Salerno et al., (2007)
Porphyromonas gingivalis	Bacteroidetes	Obligate pathogen	Obligate pathogen (OB)	99	0.4	0.4	(0.0–3.4)	Enersen M, Olsen I, van Winkelhoff AJ, Caugant DA. (2006). Multilocus sequence typing of Porphyromonas gingivalis strains from different geographic origins. J Clin Microbiol 44: 35–41.	Enersen et al., (2006)
Pseudomonas syringae	g-proteobacteria	Free-living, plant pathogen	Obligate pathogen (OB)	95	4	1.5	(1.1–2.0)	Sarkar SF, Guttman DS. (2004). Evolution of the core genome of Pseudomonas syringae, a highly clonal, endemic plant pathogen. Appl Environ Microbiol 70: 1999–2012	Sarkar y Guttman (2004)
Pseudomonas viridiflava	g-proteobacteria	Free-living, plant pathogen	Obligate pathogen (OB)	92	3	2	(1.2–2.9)	Goss EM, Kreitman M, Bergelson J. (2005). Genetic diversity, recombination and cryptic clades in Pseudomonas viridiflava infecting natural popula- tions of Arabidopsis thaliana. Genetics 169: 21–35.	Goss et al., (2005)
Ralstonia solanacearum	b-proteobacteria	Plant pathogen	Obligate pathogen (OB)	58	7	1.1	(0.7–1.6)	Castillo JA, Greenberg JT. (2007). Evolutionary dynamics of Ralstonia solanacearum. Appl Environ Microbiol 73: 1225–1238.	Castillo y Greenberg (2007)
Rhizobium gallicum	a-proteobacteria	Free-living, terrestrial	Simbiont / Intracellular pathogen (E)	33	0.1	0.1	(0.0–0.38)	Silva C, Vinuesa P, Eguiarte LE, Souza V, Martinez-Romero E. (2005). Evolutionary genetics and biogeographic structure of Rhizobium gallicum sensu lato, a widely distributed bacterial symbiont of diverse legumes. Mol Ecol 14: 4033–4050.	Silva et al., (2005)
Salinispora arenicola	Actinobacteria	Free-living, marine	Commensal/Free-living (C.)	19	7	3.26	----	Freel, K. C., Millan-Aguinaga, N., and Jensen, P. R. (2013). Multilocus Sequence Typing Reveals Evidence of Homologous Recombination Linked to Antibiotic Resistance in the Genus Salinispora. Appl. Environ. Microbiol. 79, 5997–6005. doi:10.1128/AEM.00880-13.	Kelle et al., (2013)
Salinispora pacífica	Actinobacteria	Free-living, marine	Commensal/Free-living (C.)	17	7	0.02	----	Freel, K. C., Millan-Aguinaga, N., and Jensen, P. R. (2013). Multilocus Sequence Typing Reveals Evidence of Homologous Recombination Linked to Antibiotic Resistance in the Genus Salinispora. Appl. Environ. Microbiol. 79, 5997–6005. doi:10.1128/AEM.00880-13.	Kelle et al., (2013)
Salinispora tropica	Actinobacteria	Free-living, marine	Commensal/Free-living (C.)	12	7	2.56	----	Freel, K. C., Millan-Aguinaga, N., and Jensen, P. R. (2013). Multilocus Sequence Typing Reveals Evidence of Homologous Recombination Linked to Antibiotic Resistance in the Genus Salinispora. Appl. Environ. Microbiol. 79, 5997–6005. doi:10.1128/AEM.00880-13.	Kelle et al., (2013)
Salmonella enterica	g-proteobacteria	Commensal (OP)	Opportunistic pathogen (OP)	50	7	30.2	(21.0–36.5)	web.,mpiib-berlin.,mpg.,de/mlst	web.,mpiib-berlin.,mpg.,de/mlst
Staphylococcus aureus	Firmicutes	Commensal (OP)	Opportunistic pathogen (OP)	53	0.1	0.1	(0.0–0.6)	Enright MC, Day NP, Davies CE, Peacock SJ, Spratt BG. (2000). Multilocus sequence typing for characteriza- tion of methicillin-resistant and methicillin-suscepti- ble clones of Staphylococcus aureus. J Clin Microbiol 38: 1008–1015.	Enright et al., (2000)
Staphylococcus aureus	Firmicutes	Commensal (OP)	Opportunistic pathogen (OP)	25	7	24	----	Basic-Hammer, N., Vogel, V., Basset, P., and Blanc, D. S. (2010). Impact of recombination on genetic variability within Staphylococcus aureus clonal complexes. Infect. Genet. Evol. 10, 1117–23. doi:10.1016/j.meegid.2010.07.013.	Basic-Hammer et al.,(2010)
Streptococcus dysgalactiae	Firmicutes	Obligate pathogen	Opportunistic pathogen (OP)	80	7	20.7	----	McMillan, D. J., Bessen, D. E., Pinho, M., Ford, C., Hall, G. S., Melo-Cristino, J., et al. (2010). Population genetics of Streptococcus dysgalactiae subspecies equisimilis reveals widely dispersed clones and extensive recombination. PLoS One 5, e11741. doi:10.1371/journal.pone.0011741.	Mc Millan et al., (2010)
Streptococcus pneumoniae	Firmicutes	Commensal (OP)	Opportunistic pathogen (OP)	52	6	23.1	(16.7–29.0)	Hanage WP, Kaijalainen T, Herva E, Saukkoriipi A, Syrjanen R, Spratt BG. (2005). Using multilocus sequence data to define the pneumococcus. J Bacteriol 187: 6223–6230.	Hanage et al., (2005)
Streptococcus pneumoniae	Firmicutes	Commensal (OP)	Opportunistic pathogen (OP)	40	7	61	----	Feil EJ, Holmes EC, Bessen DE, Chan MS, Day NP, Enright MC et al. (2001). Recombination within natural populations of pathogenic bacteria: short-term empirical estimates and long-term phylogenetic consequences. Proc Natl Acad Sci USA 98: 182–187.	Feil et al., (2001)
Streptococcus pyogenes	Firmicutes	Commensal (OP)	Opportunistic pathogen (OP)	50	7	17.2	(6.8–24.4)	Enright MC, Spratt BG, Kalia A, Cross JH, Bessen DE. (2001). Multilocus sequence typing of Streptococcus pyogenes and the relationships between emm type and clone. Infect Immun 69: 2416–2427.	Enright et al., (2001)
Sulfolobus islandicus	Thermoprotei (Archaea)	Thermoacidophile	Commensal/Free-living (C.)	17	5	1.2	(0.1–4.5)	Whitaker RJ, Grogan DW, Taylor JW. (2005). Recombina- tion shapes the natural population structure of the hyperthermophilic archaeon Sulfolobus islandicus. Mol Biol Evol 22: 2354–2361.	Whitaker et al., (2005)
Vibrio parahaemolyticus	g-proteobacteria	Free-living, marine (OP)	Opportunistic pathogen (OP)	20	7	39.8	(27.4–48.2)	González-Escalona, N., Martinez-Urtaza, J., Romero, J., Espejo, R. T., Jaykus, L. A., and DePaola, A. (2008). Determination of molecular phylogenetics of Vibrio parahaemolyticus strains by multilocus sequence typing. J. Bacteriol. 190, 2831–2840. doi:10.1128/JB.01808-07.	Gonzalez-Escalona et al., (2008)
Vibrio parahemoliticus	g-proteobacteria	Obligate pathogen	Obligate pathogen (OB)	174	11	16,84	----	Yan, Y., Cui, Y., Han, H., Xiao, X., Wong, H. C., Tan, Y., et al. (2011). Extended MLST-based population genetics and phylogeny of Vibrio parahaemolyticus with high levels of recombination. Int. J. Food Microbiol. 145, 106–112. doi:10.1016/j.ijfoodmicro.2010.11.038.	Yan et al., (2010)
Vibrio vulnificus	g-proteobacteria	Free-living, marine (OP)	Opportunistic pathogen (OP)	41	5	26.7	(19.4–33.3)	Bisharat N, Cohen DI, Maiden MC, Crook DW, Peto T, Harding RM. (2007). The evolution of genetic structure in the marine pathogen, Vibrio vulnificus. Infect Genet Evol 7: 685–693.	Bisharat et al., (2007)
Wolbachia b complex	a-proteobacteria	Endosymbiont	Simbiont / Intracellular pathogen (E)	16	5	3.5	(1.8–6.3)	Baldo L, Dunning Hotopp JC, Jolley KA, Bordenstein SR, Biber SA, Choudhury RR et al. (2006). Multilocus sequence typing system for the endosymbiont Wolba- chia pipientis. Appl Environ Microbiol 72: 7098–7110.	Baldo et al., (2006)
Xylella fastidiosa	g-proteobacteria	Obligate plant pathogen	Obligate pathogen (OB)	25	7	3,29	----	Scally, M., Schuenzel, E. L., Stouthamer, R., and Nunney, L. (2005). Multilocus Sequence Type System for the Plant Pathogen Xylella fastidiosa and Relative Contributions of Recombination and Point Mutation to Clonal Diversity Multilocus Sequence Type System for the Plant Pathogen Xylella fastidiosa and Relative Contributio. Appl. Environ. Microbiol. 71, 8491–8499. doi:10.1128/AEM.71.12.8491.	Scally et al., (2005)
Yersinia pseudotuberculosis	g-proteobacteria	Obligate pathogen	Obligate pathogen (OB)	43	7	0.3	(0.0–1.1)	web.,mpiib-berlin.,mpg.,de/mlst	web.,mpiib-berlin.,mpg.,de/mlst
Species	Phyla/division	Lifestyle group in this study	Number genomes	r/m	95% CI (r/m)	rho/theta	95% CI (rho/theta)		Reference
Bacillus cereus	Firmicutes	Opportunistic pathogen (OP)	13	2.41	(2.37-2.45)	0.21	(0.20-0.23)	Didelot, X., and Maiden, M. C. J. (2010). Impact of recombination on bacterial evolution. Trends Microbiol. 18, 315–22. doi:10.1016/j.tim.2010.04.002.	Didelot et al., (2010)
Alteromonas macleodii	g-proteobacteria	Commensal/Free-living (C.)	6	0.6	(0.45-0.91)	0.01	(0.01-0.02)	López-Pérez, M., Gonzaga, A. & Rodriguez-Valera, F. Genomic diversity of ‘deep ecotype’ Alteromonas macleodii isolates: Evidence for pan-mediterranean clonal frames. Genome Biol. Evol. 5, 1220–1232 (2013).	López-Pérez et al., 2014
Francisella tularensis	g-proteobacteria	Obligate pathogen (OB)	12	0.8	----	0.07	----	Larsson, P., Elfsmark, D., Svensson, K., Wikström, P., Forsman, M., Brettin, T., et al. (2009). Molecular evolutionary consequences of niche restriction in Francisella tularensis, a facultative intracellular pathogen. PLoS Pathog. 5, e1000472. doi:10.1371/journal.ppat.1000472.	Larsson et al.,(2009)
Chalmidia trachomatis	Chlamydiae	Simbiont / Intracellular pathogen (E)	12	0.71	(0.56-1.01)	0.07	(0.05-0.11)	Joseph, B., Schwarz, R. F., Linke, B., Blom, J., Becker, A., Claus, H., et al. (2011). Virulence evolution of the human pathogen Neisseria meningitidis by recombination in the core and accessory genome. PLoS One 6, e18441. doi:10.1371/journal.pone.0018441.	Joseph et al., (2011)
Bartonella sp.	a-proteobacteria	Simbiont / Intracellular pathogen (E)		1	----	----	----	Guy, L., Nystedt, B., Sun, Y., Näslund, K., Berglund, E. C., and Andersson, S. G. E. (2012). A genome-wide study of recombination rate variation in Bartonella henselae. BMC Evol. Biol. 12, 65. doi:10.1186/1471-2148-12-65.	Guy et al., (2012)
Ricketsia dadantii	e-proteobacteria	Opportunistic pathogen (OP)	24	0.355	(0.025-0.037)	0.034	(0.325-0.514)	Hernández-López, A., Chabrol, O., Royer-Carenzi, M., Merhej, V., Pontarotti, P., and Raoult, D. (2013). To tree or not to tree? Genome-wide quantification of recombination and reticulate evolution during the diversification of strict intracellular bacteria. Genome Biol. Evol. 5, 2305–17. doi:10.1093/gbe/evt178.	Hernández-López et al., (2013)
Helicobacter pylori	e-proteobacteria	Opportunistic pathogen (OP)	7	1962-12-01	----	1.2-2.5	----	Kennemann, L., Didelot, X., Aebischer, T., Kuhn, S., Drescher, B., Droege, M., et al. (2011). Helicobacter pylori genome evolution during human infection. Proc. Natl. Acad. Sci. U. S. A. 108, 5033–8. doi:10.1073/pnas.1018444108.	Kennemann et al., 2010
Leptospira interrogans	Spirochaetes	Opportunistic pathogen (OP)	61	0.02	----	0.02	0.0–0.1	Thaipadungpanit, J., Wuthiekanun, V., Chierakul, W., Smythe, L. D., Petkanchanapong, W., Limpaiboon, R., et al. (2007). A dominant clone of Leptospira interrogans associated with an outbreak of human leptospirosis in Thailand. PLoS Negl. Trop. Dis. 1, 1–6. doi:10.1371/journal.pntd.0000056.	Thaipadungpanit et al. (2007)
		OP, opportunistic pathogen.

## Sheet: Table  S1D
Table S1D. Impact and distribution of homologous recombination (r/m and events/strain) for 54 species and 5 control groups (*) considered in this study.
Specie	Events/strain	r/m	95perc.-credibility-region	Rho/theta	95perc.-credibility-region	Core genome recombined (%)	% Percentage genome_recombined
Acinetobacter baumannii	70.8333	384.453	[221.07-546.23]	2.24279	[0.072-13.049]	16.2988	6.25336
Actinobacillus pleuropneumoniae	118.333	0.090903	[0.04-0.19]	0.138312	[0.11-0.15]	20.3714	12.7229
Bacillus subtilis	49.75	0.554088	[0.45-0.69]	0.024391	[0.018-0.039]	9.95029	7.27031
Bacillus thuringiensis	163	0.112221	[0.11-0.12]	0.030827	[0.030-0.032]	51.0785	32.0405
Bifidobacterium longum	147.286	77.9504	[51.40-116.31]	7.90802	[7.90-7.91]	63.3557	27.8121
Buchnera aphidicola	0.5	21.7208	[8.93-42.24]	2.3634	[1.20-3.07]	6.23269	3.54468
Burkholderia pseudomallei MSHR346	10	973.795	[944.60-994.00]	42.7572	[41.60-43.10]	1.28743	1.02314
Campylobacter jejuni	61.6667	159.709	[99.27-241.85]	8.23548	[8.22-8.23]	33.6825	17.3943
Chlamydia trachomatis L2c	5.57143	0.607446	[0.54-0.70]	0.050769	[0.04-0.057]	3.06494	2.8873
Chlamydophila pneumoniae	1.25	0.380953	[0.21-0.61]	0.053945	[0.035-0.080]	10.5627	10.2359
Clostridium botulinum	110.3	0.240166	[0.18-0.30]	0.030564	[0.019-0.042]	1931.2	10.9767
Clostridium perfringens	65	245.663	[175.47-331.62]	9.37258	[9.35-9.38]	19.2442	12.0255
Coxiella burnetii	3	488.033	[465.58-503.86]	62.9218	[60.49-63.70]	0.415122	0.227475
Desulfovibrio vulgaris	2	0.040793	[0.038-0.043]	0.007787	[0.007-0.008]	2.33702	1.06592
Dickeya dadantii	24.3333	0.129366	[0.12-0.13]	0.023969	[0.023-0.025]	2.979	1.33205
Escherichia coli	109.375	152.44	[102.90- 211.32]	10.72	[10.716,10.718]	18.2598	9.04129
Francisella tularensis	6.25	0.37735	[0.34-0.41]	0.035556	[0.031-0.039]	9.57084	4.6815
Haemophilus influenzae	146	0.611818	[0.54-0.66]	0.063701	[0.059-0.069]	52.6887	23.8874
Helicobacter pylori	95.4	263.032	[260.91-264.81]	4.29206	[4.287-4.293]	14.7428	7.28378
Lactobacillus casei	9.33333	488.989	[338.63-656.29]	15.4116	[15.34-15.43]	11.5997	1.82485
Lactobacillus delbrueckii	49	0.377261	[0.34-0.41]	0.040517	[0.037-0.044]	3.11262	7.44872
Lactobacillus reuteri	0.666667	0.477587	[0.45-0.50]	0.047075	[0.0490.049]	16.8224	10.9737
Lactococcus lactis	15.75	0.336327	[0.32-0.35]	0.020282	[0.019-0.021]	3.22183	1.62687
Legionella pneumophila	117.2	266.323	[205.86-347.85]	7.54265	[7.537-7.54]	22.8352	14.134
Listeria monocytogenes	101.8	84.2754	[61.75-113.072]	4.93307	[4.92-4.94]	18.401	12.2821
Methanococcus maripaludis	54.6	0.671809	[0.47-0.78]	0.034	[0.018-0.041]	-	13.6831
Methylobacterium extorquens	36.6667	735.795	[616.34-874.92]	7.41428	[7.39-7.42]	4.15042	2.46584
Mycobacterium tuberculosis	5.25	0.703583	[0.52-0.95]	0.10712	[0.084-0.14]	1.36351	1.07683
Mycoplasma hyopneumoniae	17.6667	711.661	[497.07-953.80]	15.0461	[14.85-15.09]	10.9338	6.51743
Neisseria meningitidis	247.2	99.1915	[64.88-139.19]	7.90112	[7.8973-7.9019]	48.4883	23.3541
Porphyromonas gingivalis	33.3333	489.388	[344.30-658.48]	14.7738	[14.70-14.79]	7.56963	4.08966
Prochlorococcus marinus	43	0.467083	[0.45-0.48]	0.019223	[0.018-0.019]	29.2519	10.0153
Pseudomonas aeruginosa	70.75	0.494141	[0.48-0.51]	0.046969	[0.046-0.048]	30.2393	22.7741
Pseudomonas fluorescens	22.6667	0.1632	[0.13-0.21]	0.008598	[0.0062-0.011]	1.33246	0.407401
Pseudomonas putida	35.2	0.677465	[0.49-0.75]	0.030152	[0.022-0.035]	3.31091	1.66603
Pseudomonas syringae	81.3333	0.2	[0.12-0.31]	0.014451	[0.0096-0.019]	6.35612	3.29572
Ralstonia solanacearum	28.6667	217.944	[174.66-288.77]	2.96007	[2.95-2.96]	2.67498	1.3221
Rhizobium leguminosarum	36	0.43248	[0.27-0.56]	0.042931	[0.024-0.059]	3.21998	1.75445
Salmonella enterica	75.4667	0.621924	[0.61-0.64]	0.066875	[0.065-0.068]	16.3328	7.85621
Shewanella baltica	170.25	0.328121	[0.28-0.37]	0.038041	[0.031-0.050]	17.679	10.0259
Shigella flexneri	8.33333	0.499803	0.42-0.57]	0.077484	[0.067508-0.088141]	7.80292	4.83815
Staphylococcus aureus	83.6	1.08071	[0.94-1.29]	0.106913	[0.09-0.14]	20.5919	11.169
Streptococcus equi	175	128.483	[93.03-171.56]	6.81287	[6.33-6.88]	-	13.3299
Streptococcus pneumoniae	152.857	78.5354	[69.49-88.21]	16.8043	[16.8027-16.8051]	65.2629	33.7438
Streptococcus suis	13.6667	0.541502	[0.47-0.58]	0.079315	[0.067-0.085]	11.3353	6.43195
Streptococcus thermophilus	17.6667	0.834835	[0.75-0.93]	0.05522	[0.050-0.061]	20.5942	13.4613
Sulfolobus islandicus	14.375	0.700831	[0.64-0.75]	0.054234	[0.050-0.058]	12.3137	7.58402
Wolbachia endosymbionti	20.6667	0.006328	[0.0030-0.0154]	0.003504	[0.0031-0.0039]	-	1.87974
Xanthomonas campestris	47	0.252982	[0.25-0.259820]	0.027682	[0.027-0.029]	32.3455	21.1455
Xanthomonas oryzae	43.3333	575.67	[236.36 1052.99]	59.7064	[47.08-62.22]	27.5061	15.7124
Xylella fastidiosa	39.5	287.476	[214.49-355.59]	9.21636	[9.18-9.23]	5.85659	2.73476
Yersinia pestis	4.125	0.675246	[0.45-0.75]	0.051107	[0.041-0.062]	0.763217	0.489507
Yersinia pseudotuberculosis	49.5	557.034	[360.27-798.90]	41.2435	[40.10-41.35]	8.56144	5.88786
Zymomonas mobilis	1	0.035705	[0.033-0.038]	0.003999,	[0.0036-0.0043]	NA	0.0111651
Candidatus Blochmannia (*)	0.333333	149.887	[144.97-153.14]	0.862665	[0.85-0.87]	NA	0.0416703
Candidatus Sulcia (*)	0	0.22063	[0.12-0.34]	0.01576	[0.0082-0.0265]	NA
Cyanothece sp. (*)	9.6	0.559001	[0.34-0.63]	0.008962	[0.0080-0.0097]	NA	5.77606
Dehalococcoides sp. (*)	13.75	0.148798	[0.14-0.16]	0.023454	[0.022-0.025]	NA	14.6708
Frankia sp. (*)	22.3333	0.003218	[0.003-0.012]	0.006643	[0.0031-0.011]	NA	2.195

## Sheet: Table S1E
Table S1E. Fisher's Exact test results for the most abundant GO terms in COG J, COG L, COG K, COG M , COG N, COG O, COG T, COG V, COG P and COG G categories among 54 species. In red those terms down-represented and in green over-represented ones once FDR (False Dyscovery Rate) correction was performed.
			INFORMATION, STORAGE AND PROCESSING
FISHER'S EXACT TEST FOR MOST ABUNDANT GO TERMS (COG J CATEGORY) “Translation, ribosomal structure and biogenesis”
		A	B	C	D	Left p.val	Right pval	2tail.pval	p-value	pooled p-value	pr(R(p)>0)	pFDR	q-value
COG1670===Acetyltransferases, including N-acetylases of ribosomal proteins		147	1052	4817	37530	0.840709	0.182173	0.333427
COG1188===Ribosome-associated heat shock protein implicated in the recycling of the 50S subunit (S4 paralog)		21	181	4943	38275	0.371457	0.710726	0.73951
COG0564===Pseudouridylate synthases, 23S RNA-specific		96	739	4868	37792	0.557862	0.485675	0.912548
COG1187===16S rRNA uridine-516 pseudouridylate synthase and related pseudouridylate synthases		80	580	4884	37935	0.740236	0.300533	0.578632
COG0130===Pseudouridine synthase		42	222	4922	38255	0.989147	0.0170406	0.025455
COG0101===Pseudouridylate synthase		29	247	4935	38217	0.35649	0.712985	0.704349
COG0566===rRNA methylases		62	477	4902	38020	0.557428	0.4966	0.945659
COG2890===Methylase of polypeptide chain release factors		44	381	4920	38098	0.270764	0.77877	0.539855
COG2813===16S RNA G1207 methylase RsmC		25	215	4939	38245	0.355148	0.719109	0.684714
COG0219===Predicted rRNA methylase (SpoU class)		24	237	4940	38222	0.148121	0.894732	0.283591
COG0565===rRNA methylase		22	151	4942	38306	0.748348	0.330891	0.550637
COG1189===Predicted rRNA methylase		18	96	4946	38357	0.940934	0.0977313	0.141083
COG0293===23S rRNA methylase		11	125	4953	38321	0.134997	0.91936	0.278859
Methylases sum		206	1682	4758	36959	0.267899	0.756199	0.528971
Uridyne sum		247	1788	4717	36894	0.873993	0.141134	0.267639
FISHER'S EXACT TEST FOR MOST ABUNDANT GO TERMS (COG L CATEGORY) “Replication, recombination and repair”
		A	B	C	D	Left p.val	Right pval	2tail.pval	p-value	pooled p-value	pr(R(p)>0)	pFDR	q-value
		187	1237	5150	36328	0.801875	0.221273	0.414238	0.414459	0.399905	0.999215	0.0404399	0.0404399
COG2801===Transposase and inactivated derivatives		165	1642	5172	35901	3.48953e-06	0.999998	7.24092e-06	7.25652E-06	8.5988E-06	0.000120376	0.0144357	0.00872739
COG3293===Transposase and inactivated derivatives		152	560	5185	36970	1	1.43239e-11	1.99074e-11	1.99407E-11	8.5988E-06	0.000120376	0.0144357	0.00872739
COG3464===Transposase and inactivated derivatives		151	410	5186	37119	1	1.1905e-20	2.01989e-20	2.02125E-20	8.5988E-06	0.000120376	0.0144357	0.00872739
COG2826===Transposase and inactivated derivatives, IS30 family		122	625	5215	36875	0.999247	0.00107049	0.00172296	0.00172467	0.00393919	0.0537586	0.00942337	0.00872739
COG2963===Transposase and inactivated derivatives		94	881	5243	36591	0.00314361	0.997729	0.00599548	0.00600022	0.289824	0.991699	0.0318017	0.0318017
COG3415===Transposase and inactivated derivatives		90	239	5247	37229	1	2.63325e-13	4.30094e-13	4.3039E-13	8.5988E-06	0.000120376	0.0144357	0.00872739
COG3039===Transposase and inactivated derivatives, IS5 family		81	361	5256	37098	0.999852	0.000242616	0.000369882	0.000370059	0.00150059	0.0208045	0.0102034	0.00872739
COG3328===Transposase and inactivated derivatives		53	551	5284	36880	0.00237234	0.998466	0.00431549	0.00431877	0.00393919	0.0537586	0.00942337	0.00872739
COG3547===Transposase and inactivated derivatives		39	643	5298	36774	2.40609e-09	1	4.09742e-09	4.10122E-09	8.5988E-06	0.000120376	0.0144357	0.00872739
COG5659===FOG: Transposase		39	228	5298	37189	0.872912	0.167839	0.306148	0.306193	0.399905	0.999215	0.0404399	0.0404399
COG1943===Transposase and inactivated derivatives		34	83	5303	37329	1	1.44619e-06	1.6099e-06	1.61013E-06	8.5988E-06	0.000120376	0.0144357	0.00872739
COG3436===Transposase and inactivated derivatives		26	414	5311	36990	3.34551e-06	0.999999	6.08145e-06	6.08776E-06	8.5988E-06	0.000120376	0.0144357	0.00872739
Transposases (SUM)		1046	6637	4291	31787	0.999984	1.91615e-05	3.64001e-05	3.65183E-05	3.46787E-05	0.000485392	0.0126334	0.00872739
FISHER'S EXACT TEST FOR MOST ABUNDANT GO TERMS (COG K CATEGORY) “Transcription”
		A	B	C	D	Left p.val	Right pval	2tail.pval	p-value	pooled p-value	pr(R(p)>0)	pFDR	q-value
COG0745===Response regulators consisting of a CheY-like receiver domain and a winged-helix DNA-binding domain		272	2895	5331	40811	8.1641e-08	1	1.55982e-07	1.56617E-07	8.81019E-06	0.000176189	0.0456122	0.0269492
COG2197===Response regulator containing a CheY-like receiver domain and an HTH DNA-binding domain		158	1378	5445	42214	0.0885063	0.92421	0.178037	0.178191	0.177602	0.979972	0.0516606	0.0516606
COG1278===Cold shock proteins		50	701	5553	42783	6.71883e-06	0.999996	1.32887e-05	1.33024E-05	2.74239E-05	0.000548336	0.0380169	0.0269492
COG0568===DNA-directed RNA polymerase, sigma subunit (sigma70/sigma32)		41	495	5562	42980	0.0024276	0.998509	0.00498904	0.00499172	0.0249557	0.396764	0.0318742	0.0269492
COG0557===Exoribonuclease R		28	256	5575	43206	0.234325	0.821142	0.454549	0.454654	0.454005	0.999994	0.103533	0.103533
COG0583===Transcriptional regulator		390	5496	5213	38328	2.05454e-38	1	4.42596e-38	4.46453E-38	8.81019E-06	0.000176189	0.0456122	0.0269492
COG1609===Transcriptional regulators		215	1510	5388	42139	1.31057e-13	1	2.32469e-13	0.153284	0.169994	0.975922	0.052963	0.0516606
COG1309===Transcriptional regulator		169	2238	5434	41365	1.31057e-13	1	2.32469e-13	2.33272E-13	8.81019E-06	0.000176189	0.0456122	0.0269492
COG1846===Transcriptional regulators		136	890	5467	42680	0.972194	0.0344587	0.0592582	0.0593089	0.0551589	0.678504	0.0308977	0.0308977
COG0789===Predicted transcriptional regulators		101	925	5502	42610	0.0598812	0.951468	0.123633	0.123717	0.118899	0.920474	0.0453178	0.0453178
COG1940===Transcriptional regulator/sugar kinase		99	682	5504	42851	0.880986	0.142343	0.256444	0.256544	0.366306	0.999891	0.0928247	0.0928247
COG1476===Predicted transcriptional regulators		87	402	5516	43119	0.999989	1.84477e-05	2.98675e-05	2.98925E-05	2.74239E-05	0.000548336	0.0380169	0.0269492
COG1349===Transcriptional regulators of sugar metabolism		75	757	5528	42752	0.0142553	0.989495	0.0277204	0.0277459	0.0258784	0.40808	0.0289226	0.0269492
COG2188===Transcriptional regulators		75	654	5528	42855	0.184725	0.845747	0.3784	0.378534	0.439431	0.999991	0.105484	0.103533
COG1167===Transcriptional regulators containing a DNA-binding HTH domain and an aminotransferase domain (MocR family) and their eukaryotic orthologs		72	616	5531	42890	0.23671	0.799734	0.468715	0.468857	0.454005	0.999994	0.103533	0.103533
COG1396===Predicted transcriptional regulators		68	391	5535	43111	0.989363	0.0151456	0.0265496	0.0265598	0.0249557	0.396764	0.0318742	0.0269492
COG1522===Transcriptional regulators		59	767	5544	42726	2.40047e-05	0.999986	5.26545e-05	5.27116E-05	0.00459263	0.0879534	0.0297689	0.0269492
COG1737===Transcriptional regulators		55	518	5548	42971	0.0932022	0.927872	0.186058	0.186142	0.24711	0.996575	0.0665235	0.0665235
COG1974===SOS-response transcriptional repressors (RecA-mediated autopeptidases)		34	385	5569	43083	0.0165059	0.989334	0.030717	0.0307349	0.0551589	0.678504	0.0308977	0.0308977
sum transcri_preg		1601	16316	4002	28719	1.1269e-30	1	2.20978e-30	2.22468E-30	8.81019E-06	0.000176189	0.0456122	0.0269492
					Cellular process and signalling
FISHER'S EXACT TEST FOR MOST ABUNDANT GO TERMS (COG M CATEGORY) “Cell wall/membrane/envelope biogenesis”
		A	B	C	D	Left p.val	Right pval	2tail.pval	p-value	pooled p-value	pr(R(p)>0)	pFDR	q-value
COG0438===Glycosyltransferase		155	1662	4699	34182	1.14548e-06	0.999999	2.4443e-06	2.44904E-06	8.14553E-06	0.000260624	0.0699569	0.0452837
COG0463===Glycosyltransferases involved in cell wall biogenesis		140	1080	4714	34749				0.654183	0.639752	1	0.371255	0.371255
COG0451===Nucleoside-diphosphate-sugar epimerases		103	1178	4751	34614	2.68226e-06	0.999998	5.03889e-06	5.04639E-06	8.14553E-06	0.000260624	0.0699569	0.0452837
COG4591===ABC-type transport system, involved in lipoprotein release, permease component		77	548	4777	35218	0.641709	0.405215	0.756098	0.75631	0.786294	1	0.424826	0.424826
COG1807===4-amino-4-deoxy-L-arabinose transferase and related glycosyltransferases of PMT family		26	248	4828	35467	0.11816	0.916767	0.225074	0.225135	0.212397	0.999519	0.158548	0.152343
COG3064===Membrane protein involved in colicin uptake		63	94	4791	35658	1	2.62319e-19	2.62319e-19	2.62442E-19	8.14553E-06	0.000260624	0.0699569	0.0452837
COG1215===Glycosyltransferases, probably involved in cell wall biogenesis		55	513	4799	35231	0.0499495	0.962754	0.103105	0.103151	0.135764	0.990619	0.113018	0.113018
COG0472===UDP-N-acetylmuramyl pentapeptide phosphotransferase/UDP-N-acetylglucosamine-1-phosphate transferase		53	419	4801	35323	0.343017	0.708649	0.668875	0.669028	0.639752	1	0.371255	0.371255
COG0449===Glucosamine 6-phosphate synthetase, contains amidotransferase and phosphosugar isomerase domains		50	268	4804	35471	0.981945	0.0264792	0.0453857	0.0454042	0.0454912	0.774598	0.0657275	0.0657275
COG1442===Lipopolysaccharide biosynthesis proteins, LPS:glycosyltransferases		50	179	4804	35560	0.999992	1.68516e-05	2.21664e-05	2.21803E-05	0.00012599	0.00402383	0.0490594	0.0452837
COG1207===N-acetylglucosamine-1-phosphate uridyltransferase (contains nucleotidyltransferase and I-patch acetyltransferase domains)		43	231	4811	35501	0.97405	0.0382658	0.0613708	0.0613828	0.0742126	0.915207	0.0794077	0.0794077
COG1247===Sortase and related acyltransferases		42	262	4812	35469	0.861367	0.179746	0.328431	0.328495	0.402776	1	0.262952	0.262952
COG3764===Sortase (surface protein transpeptidase)		42	154	4812	35577	0.999944	0.000119071	0.000150739	0.000150818	0.00111105	0.0349481	0.0452837	0.0452837
COG0766===UDP-N-acetylglucosamine enolpyruvyl transferase		41	301	4813	35429	0.547881	0.518668	1	1	1	1	0.489637	0.489637
COG0770===UDP-N-acetylmuramyl pentapeptide synthase		41	226	4813	35504	0.961097	0.0562032	0.0885966	0.0886195	0.0803142	0.931378	0.079477	0.079477
COG0791===Cell wall-associated hydrolases (invasion-associated proteins)		39	476	4815	35252	0.000720877	0.999584	0.00129468	0.00129549	0.00111105	0.0349481	0.0452837	0.0452837
COG0381===UDP-N-acetylglucosamine 2-epimerase		37	189	4817	35537	0.98091	0.0297102	0.0499239	0.0499318	0.0548205	0.835389	0.0685467	0.0685467
COG0707===UDP-N-acetylglucosamine:LPS N-acetylglucosamine transferase		37	284	4817	35442	0.446857	0.620957	0.863205	0.863326	0.835574	1	0.436403	0.436352
COG2885===Outer membrane protein and related peptidoglycan-associated (lipo)proteins		37	656	4817	35070	1.75203e-09	1	3.73406e-09	3.73845E-09	8.14553E-06	0.000260624	0.0699569	0.0452837
COG0773===UDP-N-acetylmuramate-alanine ligase		36	333	4818	35392	0.106923	0.921285	0.226067	0.226125	0.308397	0.999992	0.210092	0.210092
COG0810===Periplasmic protein TonB, links inner and outer membranes		36	335	4818	35390	0.100247	0.926562	0.198254	0.198325	0.187967	0.998723	0.147446	0.147446
COG2148===Sugar transferases involved in lipopolysaccharide synthesis		32	276	4822	35445	0.22455	0.826462	0.428476	0.428585	0.525889	1	0.329593	0.329593
COG0787===Alanine racemase		31	317	4823	35403	0.0423099	0.9716	0.0813428	0.0813634	0.0803142	0.931378	0.079477	0.079477
COG3307===Lipid A core - O-antigen ligase and related enzymes		29	136	4825	35582	0.987312	0.021672	0.0303831	0.0303886	0.0273821	0.588707	0.0607311	0.0607311
COG0741===Soluble lytic murein transglycosylase and related regulatory proteins (some contain LysM/invasin domains)		28	495	4826	35222	1.83959e-07	1	4.1515e-07	4.15433E-07	8.14553E-06	0.000260624	0.0699569	0.0452837
COG0796===Glutamate racemase		26	223	4828	35492	0.264252	0.797788	0.556154	0.556261	0.62148	1	0.374522	0.371255
COG1087===UDP-glucose 4-epimerase		64	231	4790	35522	0.999999	1.52531e-06	2.08067e-06	2.08172E-06	8.14553E-06	0.000260624	0.0699569	0.0452837
COG3475===LPS biosynthesis protein		25	45	4829	35669	1	2.33331e-07	2.33331e-07	2.33342E-07	8.14553E-06	0.000260624	0.0699569	0.0452837
COG0860===N-acetylmuramoyl-L-alanine amidase		23	389	4831	35323	8.34002e-06	0.999997	1.67221e-05	1.67291E-05	1.66665E-05	0.00053319	0.0544181	0.0452837
COG0510===Predicted choline kinase involved in LPS biosynthesis		19	154	4835	35554	0.399504	0.689659	0.814161	0.814228	0.786294	1	0.424826	0.424826
COG1887===Putative glycosyl/glycerophosphate transferases involved in teichoic acid biosynthesis TagF/TagB/EpsJ/RodC		19	136	4835	35572	0.5957	0.501381	0.901522	0.901238	0.863326	1	0.436352	0.436352
COG3306===Glycosyltransferase involved in LPS biosynthesis		19	96	4835	35612	0.945246	0.0903789	0.148091	0.148111	0.187967	0.998723	0.147446	0.147446
COG0438===Glycosyltransferase		155	1662	4699	34182	1.14548e-06	0.999999	2.4443e-06	2.44904E-06	8.14553E-06	0.000260624	0.0699569	0.0452837
FISHER'S EXACT TEST FOR MOST ABUNDANT GO TERMS (COG N CATEGORY “Cell motility and secretion”)
		A	B	C	D	Left p.val	Right pval	2tail.pval	p-value	pooled p-value	pr(R(p)>0)	pFDR	q-value
COG0840===Methyl-accepting chemotaxis protein		127	1954	1406	11787	6.90387e-12	1	1.21836e-11	1.22157E-11	1.49077E-05	0.000193783	0.227937	0.0912881
COG3121===P pilus assembly protein, chaperone PapD		32	570	1501	13076	1.2399e-05	0.999994	2.32136e-05	2.32352E-05	0.000609695	0.0078971	0.152501	0.0912881
COG3419===Tfp pilus assembly protein, tip-associated adhesin PilY1		15	45	1518	13584	0.999779	0.000726581	0.000726581	0.000726614	0.000609695	0.0078971	0.152501	0.0912881
COG3170===Tfp pilus assembly protein FimV		15	47	1518	13582	0.999668	0.00104802	0.00104802	0.00104809	0.00090193	0.0116618	0.114576	0.0912881
COG3539===P pilus assembly protein, pilin FimA		67	807	1466	12874	0.00709559	0.995021	0.0149026	0.0149155	0.0122138	0.147649	0.098039	0.0912881
COG1450===Type II secretory pathway, component PulD		17	240	1516	13391	0.0329232	0.981017	0.0603613	0.0603777	0.0539434	0.51368	0.103716	0.0912881
COG4968===Tfp pilus assembly protein PilE		18	99	1515	13533	0.97458	0.0463822	0.0640157	0.0640222	0.24639	0.974713	0.187243	0.182138
COG3063===Tfp pilus assembly protein PilF		18	215	1515	13417	0.13239	0.911764	0.272437	0.272492	0.272178	0.983919	0.182138	0.182138
COG1989===Type II secretory pathway, prepilin signal peptidase PulO and related peptidases		25	178	1508	13461	0.877178	0.173622	0.290727	0.290802	0.342513	0.995709	0.203842	0.203842
COG2804===Type II secretory pathway, ATPase PulE/Tfp pilus assembly pathway, ATPase PilB		42	324	1491	13332	0.83605	0.209201	0.379211	0.379288	0.342513	0.995709	0.203842	0.203842
COG3188===P pilus assembly protein, porin PapC		47	462	1486	13199	0.286172	0.763637	0.549939	0.550151	0.677954	1	0.334787	0.334787
COG1459===Type II secretory pathway, component PulF		36	303	1497	13347	0.66758	0.399861	0.715598	0.71578	0.677954	1	0.334787	0.334787
COG4969===Tfp pilus assembly protein, major pilin PilA		16	160	1517	13470	0.383796	0.710392	0.80094	0.801	0.753868	1	0.343638	0.343638
FISHER'S EXACT TEST FOR MOST ABUNDANT GO TERMS (COG O CATEGORY) “Post-translational modification, protein turnover, and chaperones”
		A	B	C	D	Left p.val	Right pval	2tail.pval	p-value	pooled p-value	pr(R(p)>0)	pFDR	q-value
COG0625===Glutathione S-transferase		81	968	2877	21840	2.67434e-05	0.999983	4.86371e-05	4.86915E-05	4.30366E-05	0.000602344	0.920567	0.338029
COG1225===Peroxiredoxin		24	296	2934	22455	0.011593	0.993235	0.0217209	0.0217321	0.0273472	0.321718	0.365071	0.338029
COG0450===Peroxiredoxin		23	283	2935	22467	0.0137561	0.991972	0.0299431	0.0299518	0.0926117	0.74349	0.40123	0.338029
COG0576===Molecular chaperone GrpE (heat shock protein)		22	247	2936	22502	0.0474345	0.970076	0.101526	0.101543	0.102163	0.77881	0.338029	0.338029
COG0330===Membrane protease subunits, stomatin/prohibitin homologs		53	517	2905	22263	0.0523026	0.961126	0.110517	0.11056	0.181827	0.939767	0.415479	0.415479
COG0071===Molecular chaperone (small heat shock protein)		31	307	2927	22451	0.100037	0.928446	0.197746	0.197794	0.585504	0.999996	1.07769	0.820207
COG0459===Chaperonin GroEL (HSP60 family)		42	297	2916	22472	0.731505	0.326459	0.606769	0.606879	0.585504	0.999996	1.07769	0.820207
COG0695===Glutaredoxin and related proteins		48	347	2910	22428	0.693883	0.362978	0.690761	0.690858	0.661336	1	1.06511	0.820207
COG0425===Predicted redox protein, regulator of disulfide bond formation		32	268	2926	22491	0.671239	0.410028	0.741463	0.716113	0.719428	1	0.926936	0.820207
COG0326===Molecular chaperone, HSP90 family		25	180	2933	22572	0.667995	0.391657	0.746288	0.741566	0.719428	1	0.926936	0.820207
COG0719===ABC-type transport system involved in Fe-S cluster assembly, permease component		46	336	2912	22437	0.667995	0.391657	0.746288	0.746473	0.763911	1	0.820207	0.820207
COG0602===Organic radical activating enzymes		40	294	2918	22473	0.648145	0.416918	0.795425	0.795554	1	1	0.92031	0.92031
COG0234===Co-chaperonin GroES (HSP10)		31	244	2927	22514	0.499552	0.57616	1	1	1	1	0.92031	0.92031
COG2077===Peroxiredoxin		21	164	2937	22584	0.531205	0.561009	1	1	1	1	0.92031	0.92031
FISHER'S EXACT TEST FOR MOST ABUNDANT GO TERMS (COG T CATEGORY) “Signal transduction mechanisms”
		A	B	C	D	Left p.val	Right pval	2tail.pval	p-value	pooled p-value	pr(R(p)>0)	pFDR	q-value
COG0745===Response regulators consisting of a CheY-like receiver domain and a winged-helix DNA-binding domain		251	2916	3189	25243	2.79121e-09	1	5.10477e-09	5.12936E-09	0.000326724	0.00846021	0.0393282	0.0340816
COG0642===Signal transduction histidine kinase		176	3017	3264	25067	3.49721e-29	1	6.63953e-29	6.66899E-29	0.000326724	0.00846021	0.0393282	0.0340816
COG0834===ABC-type amino acid transport/signal transduction systems, periplasmic component/domain		144	1549	3296	26503	0.000423282	0.99969	0.000873681	0.00087507	0.000738923	0.0190356	0.0359373	0.0340816
COG2197===Response regulator containing a CheY-like receiver domain and an HTH DNA-binding domain		130	599	3310	27439	1	1.24464e-08	1.81542e-08	1.81727E-08	0.000326724	0.00846021	0.0393282	0.0340816
COG0840===Methyl-accepting chemotaxis protein		115	1966	3325	26057	4.54417e-19	1	8.38519e-19	8.41431E-19	0.000326724	0.00846021	0.0393282	0.0340816
COG2204===Response regulator containing CheY-like receiver, AAA-type ATPase, and DNA-binding domains		80	1261	3360	26727	8.43354e-11	1	1.74382e-10	1.74652E-10	0.000326724	0.00846021	0.0393282	0.0340816
COG1762===Phosphotransferase system mannitol/fructose-specific IIA domain (Ntr-type)		67	594	3373	27381	0.272733	0.768288	0.529411	0.529564	0.811129	1	0.344179	0.344179
COG0589===Universal stress protein UspA and related nucleotide-binding proteins		65	664	3375	27309	0.0398678	0.969908	0.0815228	0.081563	0.132226	0.974964	0.0812429	0.0812429
COG3706===Response regulator containing a CheY-like receiver domain and a GGDEF domain		48	399	3392	27557	0.47868	0.58191	0.939272	0.93947	1	1	0.39168	0.39168
COG1217===Predicted membrane GTPase involved in stress response		38	214	3402	27732	0.982951	0.0265312	0.0422628	0.042272	0.0754797	0.870035	0.0552178	0.0552178
COG2199===FOG: GGDEF domain		37	905	3403	27040	1.93739e-15	1	3.44489e-15	3.45077E-15	0.000326724	0.00846021	0.0393282	0.0340816
COG3829===Transcriptional regulator containing PAS, AAA-type ATPase, and DNA-binding domains		34	242	3406	27700	0.796733	0.260089	0.439711	0.439815	0.423485	0.999999	0.196029	0.196029
COG2202===FOG: PAS/PAC domain		33	63	3407	27878	1	9.46165e-10	9.46165e-10	9.46246E-10	0.000326724	0.00846021	0.0393282	0.0340816
COG3850===Signal transduction histidine kinase, nitrate/nitrite-specific		33	55	3407	27886	1	6.70662e-11	0.963328	6.70776E-11	0.000326724	0.00846021	0.0393282	0.0340816
COG5001===Predicted signal transduction protein containing a membrane domain, an EAL and a GGDEF domain		33	586	3407	27355	5.54974e-07	1	9.60032e-07	9.61211E-07	0.000326724	0.00846021	0.0393282	0.0340816
COG2205===Osmosensitive K+ channel histidine kinase		31	242	3409	27697	0.62863	0.445986	0.8455	0.845657	0.811129	1	0.344179	0.344179
COG1974===SOS-response transcriptional repressors (RecA-mediated autopeptidases)		30	389	3410	27549	0.00543	0.996785	0.0114922	0.0114981	0.0101632	0.233251	0.0341326	0.0340816
COG0835===Chemotaxis signal transduction protein		25	399	3415	27534	0.000205099	0.999901	0.000401454	0.000401693	0.000738923	0.0190356	0.0359373	0.0340816
COG4753===Response regulator containing CheY-like receiver domain and AraC-type DNA-binding domain		20	214	3420	27714	0.137789	0.905876	0.905876	0.292596	0.276433	0.999778	0.148196	0.148196
COG0643===Chemotaxis protein histidine kinase and related kinases		19	212	3421	27715	0.105648	0.930492	0.204629	0.204666	0.186616	0.995347	0.106073	0.106073
COG2201===Chemotaxis response regulator containing a CheY-like receiver domain and a methylesterase domain		18	188	3422	27738	0.181001	0.874968	0.370024	0.370101	0.393045	0.999998	0.190603	0.190603
COG3437===Response regulator containing a CheY-like receiver domain and an HD-GYP domain		16	131	3424	27793	0.553145	0.55214	1	1	1	1	0.39168	0.39168
COG0784===FOG: CheY-like receiver		12	194	3428	27726	0.00795416	0.996311	0.0180474	0.0180521	0.0380336	0.635114	0.0406565	0.0406565
COG1983===Putative stress-responsive transcriptional regulator		12	130	3428	27790	0.206849	0.86589	0.418546	0.418573	0.423485	0.999999	0.196029	0.196029
COG1352===Methylase of chemotaxis methyl-accepting proteins		11	190	3429	27729	0.005096	0.997784	0.00902539	0.00902738	0.00786728	0.185644	0.0359639	0.0340816
COG1842===Phage shock protein A (IM30), suppresses sigma54-dependent transcription		10	135	3430	27783	0.0685681	0.963328	0.141318	0.141335	0.186616	0.995347	0.106073	0.106073
FISHER'S EXACT TEST FOR MOST ABUNDANT GO TERMS (COG V CATEGORY) “Defense mechanisms”
		A	B	C	D	Left p.val	Right pval	2tail.pval	p-value	pooled p-value	pr(R(p)>0)	pFDR	q-value
1132===ABC-type multidrug transport system, ATPase and permease components		263	1276	1511	8691	0.99026	0.0118488	0.0219335	0.0219569	0.0183744	0.467695	0.0588831	0.0588831
1131===ABC-type multidrug transport system, ATPase component		193	1233	1581	8664	0.0323122	0.97312	0.064235	0.0642856	0.057349	0.865744	0.0806678	0.0806678
1136===ABC-type antimicrobial peptide transport system, ATPase component		169	1112	1605	8761	0.0162257	0.98693	0.0320516	0.0320766	0.0277627	0.616065	0.0627179	0.0627179
0534===Na+-driven multidrug efflux pump		112	590	1662	9226	0.710146	0.327502	0.626442	0.626669	0.581142	1	0.435506	0.435506
1566===Multidrug resistance efflux pump		100	871	1674	8933	1.31299e-06	0.999999	2.43724e-06	2.44101E-06	3.63486E-05	0.00123511	0.0955685	0.0588831
0841===Cation/multidrug efflux pump		93	772	1681	9025	3.27023e-05	0.999979	6.78193e-05	6.7891E-05	5.22675E-05	0.00177556	0.0819374	0.0588831
0286===Type I restriction-modification system methyltransferase subunit		71	282	1703	9493	0.993959	0.00889386	0.0161551	0.0161616	0.0165233	0.432484	0.0620341	0.0588831
0732===Restriction endonuclease S subunits		64	291	1710	9477	0.928918	0.0926714	0.156025	0.156061	0.178726	0.998762	0.193703	0.185327
2274===ABC-type bacteriocin/lantibiotic exporters, contain an N-terminal double-glycine peptidase domain		64	344	1710	9424	0.604204	0.450148	0.834115	0.834217	0.78744	1	0.494926	0.494926
2348===Uncharacterized protein involved in methicillin resistance		53	105	1721	9652	1	9.26999e-09	1.05515e-08	1.05556E-08	3.63486E-05	0.00123511	0.0955685	0.0588831
1680===Beta-lactamase class C and other penicillin binding proteins		41	463	1733	9282	4.81638e-07	1	1.00211e-06	1.0027E-06	3.63486E-05	0.00123511	0.0955685	0.0588831
0577===ABC-type antimicrobial peptide transport system, permease component		32	257	1742	9479	0.0202239	0.987105	0.0389089	0.038921	0.057349	0.865744	0.0806678	0.0806678
0610===Type I site-specific restriction-modification system, R (restriction) subunit and related helicases		30	153	1744	9581	0.688026	0.386879	0.680422	0.680489	0.639452	1	0.461455	0.461455
1968===Uncharacterized bacitracin resistance protein		30	206	1744	9528	0.141207	0.897349	0.274532	0.274581	0.260815	0.999966	0.241999	0.241999
0842===ABC-type multidrug transport system, permease component		29	327	1745	9406	2.41953e-05	0.999989	5.06996e-05	5.07277E-05	5.22675E-05	0.00177556	0.0819374	0.0588831
1403===Restriction endonuclease		25	67	1749	9662	0.99883	0.00260806	0.00339365	0.00339395	0.0137157	0.374724	0.0648335	0.0588831
4096===Type I site-specific restriction-modification system, R (restriction) subunit and related helicases		25	61	1749	9668	0.99883	0.00260806	0.00339365	0.00133156	0.00220887	0.0724279	0.0660248	0.0588831
1619===Uncharacterized proteins, homologs of microcin C7 resistance protein MccF		24	141	1750	9587	0.427662	0.656393	0.828491	0.828559	0.779911	1	0.506534	0.494926
4767===Glycopeptide antibiotics resistance protein		23	93	1751	9634	0.922521	0.118822	0.19558	0.195594	0.180513	0.998851	0.185327	0.185327
3023===Negative regulator of beta-lactamase expression		21	219	1753	9506	0.00145351	0.999283	0.00276337	0.00276403	0.0025887	0.0843581	0.0597915	0.0588831
4403===Lantibiotic modifying enzyme		17	17	1757	9704	1	2.48494e-06	2.48494e-06	2.48504E-06	3.63486E-05	0.00123511	0.0955685	0.0588831
2367===Beta-lactamase class A		15	109	1759	9610	0.18264	0.879388	0.380732	0.380771	0.353601	1	0.287069	0.287069
1401===GTPase subunit of restriction endonuclease		13	53	1761	9664	0.869506	0.210485	0.30883	0.308845	0.280232	0.999986	0.248191	0.248191
1511===Predicted membrane protein		10	230	1764	9484	1.98351e-08	1	3.58659e-08	3.58774E-08	3.63486E-05	0.00123511	0.0955685	0.0588831
1715===Restriction endonuclease		9	33	1765	9680	0.897293	0.190594	0.283706	0.283722	0.280232	0.999986	0.248191	0.248191
4823===Abortive infection bacteriophage resistance protein		9	40	1765	9673	0.846102	0.270087	0.384806	0.552308	0.517375	1	0.403227	0.403227
3440===Predicted restriction endonuclease		8	32	1766	9680	0.518074	0.630623	1	0.384811	0.517375	1	0.403227	0.403227
3587===Restriction endonuclease		8	47	1766	9665	0.541289	0.608994	1	1	1	1	0.573067	0.573067
4167===ABC-type antimicrobial peptide transport system, ATPase component		8	46	1766	9666	0.706006	0.451352	0.827742	1	1	1	0.573067	0.573067
4268===McrBC 5-methylcytosine restriction system component		8	47	1766	9665	0.706006	0.451352	0.827742	1	1	1	0.573067	0.573067
1002===Type II restriction enzyme, methylase subunits		7	34	1767	9677	0.390901	0.749011	0.70939	0.827751	0.779911	1	0.506534	0.494926
4170===ABC-type antimicrobial peptide transport system, ATPase component		7	47	1767	9664	0.390901	0.749011	0.70939	0.709428	0.673655	1	0.468775	0.468775
3510===Cephalosporin hydroxylase		5	14	1769	9695	0.939477	0.15816	0.199282	0.199284	0.247943	0.999938	0.241565	0.241565
3725===Membrane protein required for beta-lactamase induction		5	76	1769	9633	0.00945324	0.996955	0.0194093	0.0194105	0.0183744	0.467695	0.0588831	0.0588831
					METABOLISM
FISHER'S EXACT TEST FOR MOST ABUNDANT GO TERMS (COG G CATEGORY) “Carbohydrate transport and metabolism”
		A	B	C	D	Left p.val	Right pval	2tail.pval	p-value	pooled p-value	pr(R(p)>0)	pFDR	q-value
COG2814===Arabinose efflux permease		414	4477	5296	38069	6.9606e-16	1	1.46879E-15	8.81506E-06	0.596008	0.000264418	0.198695	0.0996187
COG2271===Sugar phosphate permease		141	1359	5569	40914	0.00102367	0.999237	0.00205825	0.00181552	0.596008	0.0530559	0.152961	0.0996187
COG0451===Nucleoside-diphosphate-sugar epimerases		103	1178	5607	41057	3.31505e-06	0.999998	6.3754E-06	8.81506E-06	0.596008	0.000264418	0.198695	0.0996187
COG1940===Transcriptional regulator/sugar kinase		99	682	5611	41549	0.766766	0.268012	0.504059	0.486182	0.596008	1	0.377959	0.373632
COG0366===Glycosidases		84	580	5626	41636	0.74497	0.294533	0.546571	0.587338	0.596008	1	0.403914	0.403914
COG1175===ABC-type sugar transport systems, permease components		82	661	5628	41553	0.248144	0.787258	0.493627	0.474068	0.596008	1	0.403641	0.373632
FISHER'S EXACT TEST FOR MOST ABUNDANT GO TERMS (COG P CATEGORY) “Inorganic ion transport and metabolism”
		A	B	C	D	Left p.val	Right pval	2tail.pval	p-value	pooled p-value	pr(R(p)>0)	pFDR	q-value
COG1629===Outer membrane receptor proteins, mostly Fe transport		90	772	4082	30873	0.143031	0.880525	0.282473	0.282623	0.283209	0.999954	0.337605	0.32283
COG1173===ABC-type dipeptide/oligopeptide/nickel transport systems, permease components		84	681	4088	30958	0.302768	0.736393	0.608129	0.608371	0.618742	1	0.40975	0.40975
COG0601===ABC-type dipeptide/oligopeptide/nickel transport systems, permease components		81	686	4091	30950	0.186206	0.843491	0.362942	0.363115	0.345801	0.999997	0.363707	0.361458
COG2217===Cation transport ATPase		79	546	4093	31088	0.800805	0.235256	0.450134	0.450313	0.474068	1	0.403641	0.373632
COG0607===Rhodanese-related sulfurtransferase		70	702	4102	30923	0.0116505	0.99158	0.0231835	0.0232025	0.050887	0.791293	0.127762	0.127762
COG0609===ABC-type Fe3+-siderophore transport system, permease component		70	609	4102	31016	0.148163	0.878865	0.304379	0.30449	0.345801	0.999997	0.363707	0.361458
COG0444===ABC-type dipeptide/oligopeptide/nickel transport system, ATPase component		59	519	4113	31095	0.151109	0.878464	0.295917	0.296022	0.288872	0.999964	0.32283	0.32283
COG1393===Arsenate reductase and related proteins, glutaredoxin family		59	428	4113	31186	0.656265	0.396762	0.722524	0.722731	0.903025	1	0.53821	0.53821
COG0474===Cation transport ATPase		57	343	4115	31269	0.952474	0.0640747	0.116477	0.116518	0.108776	0.968406	0.167366	0.167366
COG0614===ABC-type Fe3+-hydroxamate transport system, periplasmic component		55	546	4117	31064	0.0279179	0.979798	0.0543554	0.0543797	0.050887	0.791293	0.127762	0.127762
COG0735===Fe2+/Zn2+ uptake regulation proteins		50	436	4122	31169	0.190901	0.846607	0.392798	0.392905	0.376068	0.999999	0.373567	0.361458
COG1108===ABC-type Mn2+/Zn2+ transport systems, permease components		46	393	4126	31208	0.244026	0.801668	0.500406	0.500571	0.486182	1	0.377959	0.373632
COG2116===Formate/nitrite family of transporters		46	223	4126	31378	0.996931	0.00509347	0.00742397	0.00742619	0.00675685	0.184043	0.131289	0.0996187
COG0306===Phosphate/sulphate permeases		45	217	4127	31383	0.996935	0.00511672	0.00870889	0.00871076	0.0110869	0.284278	0.0996187	0.0996187
COG2223===Nitrate/nitrite transporter		44	366	4128	31233	0.308845	0.744574	0.64214	0.64226	0.618742	1	0.40975	0.40975
COG0598===Mg2+ and Co2+ transporters		43	397	4129	31201	0.119713	0.908822	0.231974	0.232072	0.268908	0.999917	0.343468	0.32283
COG1120===ABC-type cobalamin/Fe3+-siderophores transport systems, ATPase components		43	427	4129	31171	0.0473161	0.966107	0.0957705	0.0958118	0.108776	0.968406	0.167366	0.167366
COG0471===Di- and tricarboxylate transporters		42	368	4130	31229	0.206864	0.835928	0.395361	0.395481	0.431677	1	0.385924	0.373632
COG1178===ABC-type Fe3+ transport system, permease component		42	204	4130	31393	0.995559	0.0073864	0.0122281	0.0122334	0.0214114	0.477599	0.1002	0.1002
COG0569===K+ transport systems, NAD-binding component		41	412	4131	31184	0.0438665	0.968964	0.0897685	0.0897963	0.0855797	0.931707	0.164235	0.153397
COG1117===ABC-type phosphate transport system, ATPase component		41	281	4131	31315	0.757724	0.298387	0.541369	0.541482	0.522408	1	0.373632	0.373632
COG1840===ABC-type Fe3+ transport system, periplasmic component		41	291	4131	31305	0.689086	0.372821	0.667853	0.667941	0.699456	1	0.431257	0.431257
COG0619===ABC-type cobalt transport system, permease component CbiQ and related transporters		39	293	4133	31301	0.561175	0.506922	0.931603	0.931779	0.903025	1	0.53821	0.53821
